# Supplementary material for: A Novel Meiosis-Related lncRNA, Rbakdn, Contributes to Spermatogenesis by Stabilizing Ptbp2
Source: Front Genet. 2021 Oct 11;12:752495. doi: 10.3389/fgene.2021.752495 (PMC8542969; doi:10.3389/fgene.2021.752495)
Supplement: Supplementary file 1 [file Table2.XLSX]

## Sheet: Supplementary Table 3 
Supplementary Table 2: Specific and highly expressed lncRNAs during meiosis.
lncRNAs	locus	SG	PlpSC	L/ZSC	PaSC
Rbakdn	chr5:143164778-143165751	5.85922	170.637	1253.27	1416.67
1700008K24Rik	chr17:49112263-49113533	1.73154	102.714	689.7	557.874
Malat1	chr19:5795689-5802671	1198.81	703.365	245.234	384.761
1700028J19Rik	chr7:44229929-44236122	1.53679	28.4123	246.082	285.752
1700020N18Rik	chr1:91404878-91406029	0.600414	32.4825	262.231	257.788
1700011M02Rik	chrX:102908904-102909651	20.2778	158.72	183.921	214.371
1700029M20Rik	chr4:135626654-135630198	0.589727	39.1799	216.375	207.752
2810025M15Rik	chr1:157135182-157420236	37.9119	40.1193	149.454	149.303
1700108J01Rik	chr14:122181693-122451146	0	18.1001	118.117	137.257
0610009L18Rik	chr11:120348677-120351190	3.63652	17.4747	121.934	132.135
4933406F09Rik	chr14:7412472-7422685	0.415403	15.2502	103.6	130.24
1700042G15Rik	chr4:57359791-57364292	0.250365	24.8752	152.255	128.865
Snhg3	chr4:132351932-132353686	89.1858	61.3268	148.726	124.168
2410006H16Rik	chr11:62602876-62604806	283.579	179.777	128.148	121.352
1700018G05Rik	chrX:102928371-102929107	5.26848	79.1892	105.887	108.815
1810044D09Rik	chr6:91440986-91441755	13.3048	52.5544	105.891	101.103
9330102E08Rik	chr6:128169699-128183803	1.86796	30.3658	95.4477	100.104
Med9os	chr11:59946891-59948147	1.29312	15.894	78.4831	95.7335
4930525D18Rik	chr9:114341110-114364627	0.364342	9.48795	97.2239	94.7816
Snhg9	chr17:24719530-24719965	136.972	131.616	105.225	86.792
1700003I22Rik	chr1:56018977-56020203	0.645807	7.7203	55.1035	74.6996
4930442J19Rik	chr2:151302038-151316003	0.132658	18.5487	51.0528	73.3366
4933440M02Rik	chr7:125331781-125349786	0.237842	10.0059	59.4904	70.4016
Etd	chrX:53434917-53443576	102.612	65.4201	60.633	67.572
1700020N01Rik	chr10:21593144-21622375	1.27417	67.7864	108.211	66.1773
2900097C17Rik	chr2:156388062-156392979	120.626	86.1296	62.2666	65.7207
Gm10619	chr7:73808221-73816503	0.147522	14.7254	63.6561	61.2104
1700001L05Rik	chr15:83353846-83367297	7.22946	86.7811	75.298	60.1573
1700097N02Rik	chr17:30622440-30626905	0.575846	11.0992	58.6532	59.5803
1700100I10Rik	chr14:114940224-114945948	0.216759	12.1915	76.8195	58.6311
4933432K03Rik	chr7:121587385-121589836	0.317005	7.13915	44.3841	56.6877
4930444F02Rik	chr10:18797298-18831930	0.188401	9.43911	48.9412	55.1513
1700001G11Rik	chr14:66295328-66311424	0.0588069	7.35086	42.137	54.8353
Gm2762	chr13:53393688-53455630	0.248979	8.95534	50.7815	53.6138
3110070M22Rik	chr13:119487256-119610459	1.12791	5.77157	38.3552	49.7626
1700007L15Rik	chr16:33379853-33380736	4.75223	26.8196	49.8801	47.593
Gm10638	chr8:86723937-86747060	1.58749	9.28889	37.7999	47.2992
4930465K10Rik	chr18:77714183-77715445	0.633013	5.91396	34.2576	46.2099
4930522O17Rik	chr4:53246195-53251120	0.171866	9.05597	36.3784	45.0378
9530082P21Rik	chr17:23749235-23754065	5.93897	10.2946	39.8871	44.1297
4921525O09Rik	chr13:52096740-52124160	0.0927115	8.28565	47.1277	44.1061
1810058I24Rik	chr6:35252698-35262059	61.7193	44.2622	35.2375	42.576
Trmt61b	chr17:71552060-71598761	5.79565	26.0566	44.4874	41.7275
1700023F02Rik	chr10:66120608-66124064	0.462829	3.45566	35.2947	41.6606
Gm21269	chr7:73825923-73836549	0.0599997	6.731	38.7474	41.6367
1700019G24Rik	chr6:5725638-6028039	0.485723	4.86168	38.8993	41.0037
4930488L21Rik	chr8:93810837-93969388	0.175523	4.96573	35.8707	38.8505
Dpm1-adnp	chr2:168180964-168230379	32.2111	39.345	32.1981	38.3555
4931408D14Rik	chr19:37258425-37264095	0.102243	3.84746	23.7214	37.7892
1700009C05Rik	chr6:81900464-81910800	0.292758	9.60572	37.7327	37.5765
Gm3893	chr4:41889794-42462993	2.05426	11.507	19.2587	35.7004
1700086L19Rik	chr12:74284275-74295950	0.241217	4.7523	24.5273	35.5398
1700051A21Rik	chr11:72266843-72268556	0.186872	3.80557	26.6311	35.2736
1700022H01Rik	chr10:61674526-61680290	0.274485	6.59709	26.3275	34.4311
Gm6567	chr7:73097751-73102068	0.0852012	4.65389	36.5183	34.3341
1110038B12Rik	chr17:34950235-34952471	83.8493	43.5076	39.1158	34.247
0610012G03Rik	chr16:31947050-31948521	29.1333	27.8761	33.8214	34.2251
Etaa1os	chr11:17953969-17959581	7.19422	9.87304	39.6493	34.0351
Snhg1	chr19:8723486-8726326	168.912	75.7105	38.4452	33.8243
Snhg6	chr1:9942024-9944118	283.118	87.1407	54.98	33.8218
1700010K23Rik	chr16:66655420-67620908	0.262617	2.2557	30.6387	33.7061
1700084E18Rik	chr2:30237197-30237631	4.54364	15.5087	25.5508	32.6484
D130017N08Rik	chr5:143758353-143764942	0.469978	5.72899	28.2148	32.3723
Kcnmb4os1	chr10:116417867-116474986	0.0575525	3.62901	28.7721	31.788
6430706D22Rik	chr1:88227019-88277579	58.9758	36.7689	33.9778	31.0645
1700018L02Rik	chr19:28990351-29048729	1.34631	3.98714	22.557	30.8945
Cep83os	chr10:94673492-94688613	2.19595	21.6322	37.2487	30.8715
1700019C18Rik	chr13:35210659-35212048	1.79588	3.38012	29.5938	28.7327
1500011B03Rik	chr5:114808195-114813976	30.6979	28.5494	36.4415	28.6884
1700052K11Rik	chr11:105178806-105283959	3.41655	8.82794	19.4113	28.3933
1700047E10Rik	chr14:44191606-44213237	1.61395	4.17858	34.137	27.9041
1810032O08Rik	chr11:116671659-116675798	33.2531	20.3991	34.3413	27.1685
1700028I16Rik	chr10:82812122-82824242	0.90255	3.64091	20.0323	26.9161
Gm21284	chr6:83543205-83588126	0.194839	3.81187	22.5894	26.8931
Frs3os	chr17:47695206-47704286	0.4006	3.2231	24.2615	26.5427
LOC100125594	chr2:151380649-151432449	0.114081	5.24641	17.2495	25.5069
4933427E11Rik	chr15:74702411-74710374	0.119207	3.72688	17.6318	25.1312
4933404O12Rik	chr5:136919145-136937109	1.00264	7.80162	29.2955	24.5421
Snhg5	chr9:88521052-88522897	50.5741	37.4771	28.3043	23.6214
4930526I15Rik	chr9:124423250-124424856	5.70321	12.8039	21.1386	23.2946
Snhg12	chr4:132308677-132311024	47.4147	29.2833	22.4485	23.2835
Epb41l4aos	chr18:33794891-33795989	70.2883	26.8608	18.9291	23.0283
4932416H05Rik	chr2:129798368-129832285	2.43447	8.28151	20.1222	22.7672
1700065L07Rik	chr6:73436964-73471021	0	3.06141	23.4188	22.6594
1700003G18Rik	chr7:116081761-116093149	0.275526	9.84146	15.8737	22.0719
4930413G21Rik	chr7:122969057-122970459	33.9841	29.9457	23.0598	21.4061
2610306M01Rik	chr6:86848406-86849440	2.99546	7.52527	18.542	21.3974
1700064M15Rik	chr12:99626052-99627974	0.52119	3.54243	26.3538	21.3711
1700003H04Rik	chr3:124565890-124581091	0.239173	4.1499	19.7537	21.285
4930539J05Rik	chr3:135436220-135438665	2.88174	8.44766	29.0434	21.1939
1700047G03Rik	chr15:11967061-11970083	0.225407	1.67869	12.8125	20.2535
4933433G15Rik	chr9:75410183-75415537	0.55436	8.2184	20.0897	19.9073
5031425E22Rik	chr5:23431807-23434353	14.3955	28.5555	17.2696	19.7707
Zbtb11os1	chr16:55973267-56008912	9.29972	20.333	15.5003	19.2152
1600020E01Rik	chr6:86527329-86564449	17.1838	35.2335	28.5677	19.0925
AU015836	chrX:93968655-93975470	111.765	17.9671	17.0103	18.9292
0610040B10Rik	chr5:143329307-143332704	4.66422	15.6641	17.7894	18.8911
Chd3os	chr11:69340768-69342647	18.7005	13.7678	26.0183	18.5072
AA465934	chr11:83291698-83298977	68.536	17.3858	26.4347	18.3751
4931428L18Rik	chr1:31141077-31222656	0.347181	5.53925	20.5412	18.3231
4930567K20Rik	chr10:10686058-11082331	0.18125	1.09761	13.4314	18.297
Dgkeos	chr11:89060750-89067884	0.382768	3.15408	13.1588	18.2104
Tug1	chr11:3639784-3648814	26.2976	22.8186	12.3665	17.6969
1700046C09Rik	chr11:14560335-14599225	0	0.881243	12.6356	17.3672
4930513N10Rik	chr8:95719450-95821728	1.57648	6.71312	11.3512	17.341
Gm16973	chr14:56668247-56701000	5.75414	8.13238	15.007	17.0648
1700012C14Rik	chr6:30460984-30463313	0.387903	3.42815	18.042	16.812
4930581F22Rik	chr9:35046578-35175987	0.811556	1.62665	8.86349	16.3705
2010320M18Rik	chr8:70776861-70777606	19.1634	12.5568	17.1127	16.3472
1700026D11Rik	chr2:132490727-132524057	0	1.87426	13.8071	15.8273
1110006O24Rik	chr5:115631048-115631816	1.15467	3.45145	9.42376	15.7051
1700012D01Rik	chr10:127667122-127668851	3.3166	3.5308	8.87441	15.6644
Particl	chr6:72432798-72440615	9.07214	13.4177	13.1461	15.6494
1700016G22Rik	chr13:5855508-5858092	0.211427	0.902398	15.753	15.5756
4933401H06Rik	chr3:135825278-135888572	0	1.77852	10.1336	15.3993
1810041H14Rik	chr14:121876810-122021035	1.78103	10.1165	12.4272	15.2329
4921531P14Rik	chr18:83292791-83325884	3.35142	5.46695	12.9839	15.1916
4930570G19Rik	chr3:156546752-156561746	0.439316	2.70171	18.0712	15.0322
1700020I14Rik	chr2:119594295-119600744	53.997	26.3763	15.5236	14.9577
Gldnos	chr9:54268579-54341777	0	1.04039	13.4767	14.9167
4930558J18Rik	chr1:57359221-57377544	0.7273	6.26266	14.3169	14.8711
1700116B05Rik	chr16:50783408-50784091	0.237647	1.64482	10.2738	14.8293
Kcnmb4os2	chr10:116417867-116474986	4.25591	3.13641	14.0753	14.7998
2810001G20Rik	chr11:64079483-64083259	14.0493	13.0552	14.4556	14.4542
1700003C15Rik	chr5:11749832-11769308	0	0.530742	7.63187	14.1565
Gm3458	chr9:71211912-71215386	0.0601086	4.09017	13.9091	14.1424
4930455B14Rik	chr14:8666389-8673378	0.130381	1.56254	11.7942	14.114
Neat1	chr19:5824709-5845480	19.6085	12.0983	7.51441	13.852
Snhg20	chr11:117076782-117078955	32.838	27.6684	22.334	13.6075
Gas5	chr1:161035165-161038537	24.2256	18.8484	10.4429	13.5708
4930452G13Rik	chr14:79702919-79712930	0.0656752	2.22234	14.6752	13.4945
Rab26os	chr17:24528250-24528744	118.995	55.3471	28.8607	13.1473
BC039966	chr4:153948454-153950476	0.116335	1.28247	12.5587	12.9662
5830454E08Rik	chr9:120577330-120578073	4.08483	4.44133	10.2566	12.8596
4930520O04Rik	chr9:114368323-114390712	0.717295	1.37735	8.4627	12.8577
Hoxd3os1	chr2:74710043-74748271	0.183739	0.967581	9.50158	12.8408
Gm15545	chr7:44986899-44997579	1.51403	3.2755	8.3294	12.7795
D130020L05Rik	chr12:101039408-101088927	0.941456	5.04244	10.2717	12.417
Stamos	chr2:14070332-14073934	0.490421	3.08638	9.68115	12.1135
2810408I11Rik	chr1:64679868-64690659	6.53068	9.6303	13.394	12.0269
Crnde	chr8:92326030-92356120	1.06553	8.28834	15.7251	11.8026
Gt(ROSA)26Sor	chr6:113046326-113077244	13.8473	16.1492	12.7179	11.7909
1700025F24Rik	chr10:119413443-119426864	0.0509774	1.03253	11.6072	11.7025
Gm10069	chr6:128438756-128526720	0.585328	3.32269	9.22962	11.6234
4933439C10Rik	chr11:59485520-59511385	6.09	11.1858	8.94924	11.5933
Gm20337	chr12:80942651-80945399	1.74453	10.1398	12.1375	11.3183
Gm15441	chr3:96555767-96566801	47.0259	116.245	17.5825	10.9426
9130221H12Rik	chr7:25228258-25237851	4.43266	4.68566	8.54657	10.804
D930016D06Rik	chr5:104525734-104554211	4.42085	10.3676	9.26084	10.7726
5430405H02Rik	chr2:156840006-156862945	13.5775	8.75821	8.1068	10.7525
4930568E12Rik	chr9:13091266-13105855	0	1.85049	10.4817	10.4446
2810029C07Rik	chr12:111572316-111574402	0.848778	6.06479	10.3752	10.2947
4933406C10Rik	chr12:32919383-32953789	0.0616133	4.32604	6.39771	10.2313
2700046G09Rik	chr19:32389215-32391184	1.59183	3.50612	9.81305	10.2218
E130317F20Rik	chr10:79697304-80369637	2.2653	6.55481	9.30273	10.1649
1500011K16Rik	chr2:127791376-127792488	18.5363	15.721	9.55886	10.0978
5730408K05Rik	chr19:8883877-8890759	35.8286	74.4805	18.2839	10.0058
4930528A17Rik	chr4:21846326-21876475	1.89818	4.20523	7.8777	9.91816
Mir17hg	chr14:115044304-115046728	13.3551	12.7386	9.75199	9.87955
LOC106740	chr17:14943183-14961260	13.0831	16.4466	12.1625	9.84388
AY702103	chr17:50239207-50246316	0.042653	0.999048	6.8628	9.78663
Gm15908	chr13:34652922-34666774	0.121989	0.887562	4.6698	9.53058
1700017G19Rik	chr3:40504864-40522912	0.0998268	1.12999	7.19638	9.20228
1700018A04Rik	chr13:31565491-31582513	0.0627858	1.13373	5.676	9.09931
2610001J05Rik	chr6:13869073-13871483	14.1884	7.65418	9.49975	9.05476
1700026J14Rik	chr6:48536581-48537474	0.212319	1.56016	8.83823	9.01572
1700067G17Rik	chr1:89016112-89022210	0.351285	2.35716	15.3387	8.91871
Snhg8	chr3:123507551-123508336	18.8654	27.8641	8.64715	8.69091
2310010J17Rik	chr7:90124835-90129936	2.98508	16.2945	7.76106	8.63085
D330023K18Rik	chr2:31151048-31152291	4.19048	8.29342	6.47669	8.6188
1700048O20Rik	chr9:121937274-121947016	1.69736	10.143	9.81178	8.52471
1700047M11Rik	chr1:182300833-182303289	0.146306	1.39903	6.44504	8.3862
1700030O20Rik	chr10:116723066-116729177	0	0.990897	5.04705	8.37309
Gm21221	chr5:149801989-149811751	0	1.73399	8.20447	8.35162
1110020A21Rik	chr17:84917181-85023992	0.40503	2.55117	4.07805	8.29607
9430060I03Rik	chr1:92933542-92950590	1.7122	4.79575	7.95589	8.25555
Man2c1os	chr9:57129981-57142210	4.16632	5.95486	7.31334	8.14499
A630066F11Rik	chr10:7630235-7664623	2.23302	4.16873	8.85971	8.12144
1700008J07Rik	chr7:127510437-127561219	1.19431	2.87033	6.03767	8.01222
Gm6639	chr3:35597151-35666163	0	1.16643	6.00419	8.0039
Ggnbp2os	chr11:84832360-84871631	3.59118	7.77456	8.8239	7.90123
1700069L16Rik	chr5:113692423-113724772	0.320244	0.543329	5.49727	7.87979
Snhg7	chr2:26637175-26640244	4.44578	5.82115	10.0385	7.78242
C920006O11Rik	chr9:78175913-78178882	3.02491	11.1496	10.2228	7.6612
1700001G17Rik	chr1:33669823-33670712	0.694252	1.63886	5.40782	7.65519
BC037704	chr19:43675177-43677170	0.729719	2.76795	4.26015	7.6463
Gm10336	chr13:12182716-12186488	7.53576	7.93355	5.82699	7.57552
Gm17066	chr14:105106727-105177327	10.4604	13.0683	8.16801	7.49288
Slco6b1	chr1:96906175-96997560	0.0457608	1.03987	5.65356	7.37625
4930433N12Rik	chr9:3190268-3199813	0.049618	3.01489	8.4728	7.26048
4921531C22Rik	chr2:179976852-179979013	2.46884	8.37999	5.05397	7.06458
Gm2694	chr8:87472811-87525554	21.5089	10.2173	8.33488	7.0312
4930515G01Rik	chr5:114773732-114774983	1.17488	1.469	5.087	7.00605
1700110K17Rik	chr9:40297906-40455764	0.0591245	0.702794	5.7524	7.00026
4930556C24Rik	chr16:85819210-85826772	0.1807	0.630347	5.81644	6.99475
5430416N02Rik	chr5:100420841-100429535	18.2966	8.77153	7.08429	6.92674
2810002D19Rik	chr2:94406706-94411680	2.09681	4.39974	4.68668	6.91637
Gm38431	chr9:21067513-21092008	5.60523	6.68178	6.13797	6.87897
Mir22hg	chr11:75461538-75466690	28.9433	15.6356	4.78813	6.87299
1700113A16Rik	chr3:88142371-88177785	3.56484	5.52814	7.11339	6.81723
AV039307	chr2:120850655-120970715	0.112564	1.83687	4.14826	6.69784
Gm16062	chr11:59810079-59839767	2.0679	5.02049	6.57324	6.62191
Efcab8	chr2:153780878-153795182	0.275724	0.839359	3.11178	6.60059
Gm5129	chr5:29735333-29786478	1.19355	1.53206	4.33534	6.58086
Gm11423	chr11:82779600-82781042	6.86635	14.6642	10.1587	6.5421
1700030C10Rik	chr12:20804391-20815779	2.16198	6.38621	9.01347	6.52736
Ube2d-ps	chr11:5713416-5784710	2.45354	4.23954	6.89286	6.51423
9330159M07Rik	chr9:88839163-88858870	1.39952	1.63466	4.85663	6.48253
4933405D12Rik	chr3:122882591-122924116	0.0660169	1.45888	5.00132	6.47173
AA543186	chr2:25327449-25332571	0.729469	2.45168	4.39984	6.43379
4930474M22Rik	chr17:14279505-14404790	0	0.197178	4.95959	6.43152
4930549G23Rik	chr18:67774875-67799943	0.664528	4.96969	6.73386	6.39138
Mirg	chr12:109734980-109749457	1.38433	0.952485	6.05295	6.35371
2810013P06Rik	chr8:123042574-123044602	10.09	12.2177	5.24141	6.30475
Gm20619	chr6:6248658-6377422	0.098985	0.504696	4.52451	6.23331
Arhgap33os	chr7:30515121-30522193	0.0975546	0.902296	4.20549	6.13684
Snhg15	chr11:6525590-6528760	13.0362	10.4674	11.0081	5.98326
Gm10941	chr10:77257772-77259223	0.969541	2.4581	5.19815	5.92457
Rab10os	chr12:3235790-3309969	3.82133	7.46184	6.59687	5.87315
4930556M19Rik	chr15:10714835-10790123	1.43959	1.39754	3.76516	5.83943
E130307A14Rik	chr10:39612933-39732007	4.23527	8.50679	5.53742	5.82419
1700101I11Rik	chr6:129532183-129542331	0.409257	0.417204	5.45483	5.7955
Etohd2	chr13:59769965-59823147	3.27022	5.79572	5.06744	5.75543
Snhg10	chr12:105030616-105032279	7.98056	4.55311	6.30574	5.58689
4930463O16Rik	chr10:84488292-84497676	0.0524287	3.13467	7.58709	5.51137
1110002L01Rik	chr12:3365131-3426747	1.8719	3.84111	3.6804	5.48949
Gm5577	chr6:87981682-87984180	1.00518	2.13149	3.58708	5.37004
4933400L20Rik	chr8:103603798-103680382	0	0.642959	2.73699	5.31273
4931440P22Rik	chr3:65527484-65555518	5.05371	6.052	3.82487	5.26898
Platr14	chr2:104559183-104571429	2.45332	1.65088	6.72995	5.26622
4930455C13Rik	chr10:21295978-21368889	1.16124	7.45006	4.25416	5.17123
1810026B05Rik	chr7:73426651-73558395	10.7863	6.24292	3.97654	5.16824
A930006K02Rik	chr16:91465103-91470123	1.0561	2.38217	4.21124	5.06855
Plekhd1os	chr12:80686374-80692466	0	0.812686	4.51532	5.06053
2900060B14Rik	chr1:118389057-118609462	5.84162	14.6929	6.92671	4.9226
1500017E21Rik	chr19:36554638-36689479	1.96866	9.08385	5.01498	4.88026
E230013L22Rik	chr8:11453976-11480241	2.35048	3.27453	3.27537	4.87866
4930441J16Rik	chr2:74298939-74307717	0	0	2.67077	4.74888
1300002E11Rik	chr16:21794346-21809039	3.50511	3.77781	5.93498	4.6852
Gm10190	chr17:80307406-80388689	0.443436	1.73226	3.49226	4.64121
5830444B04Rik	chr4:155400968-155443110	0.366651	1.07775	3.51714	4.56829
4930507D05Rik	chr10:62429377-62451353	2.23323	6.22567	4.69561	4.52103
AV051173	chr4:116684964-116700000	0	1.02805	3.82842	4.43089
Hoxb5os	chr11:96291036-96306910	0.0874732	1.47523	4.10596	4.40389
Firre	chrX:50563119-50635321	11.0237	6.86164	3.58387	4.39099
E030003E18Rik	chr19:20492714-20556410	2.78506	17.6188	3.93148	4.34448
Gm6297	chr4:40720153-40734965	1.13866	3.67159	2.64137	4.34435
LOC102640359	chr19:8741423-8756969	2.31331	5.97852	3.1008	4.33219
1700007F19Rik	chr3:58141706-58163807	0.0413039	0.756881	2.36656	4.30273
Gm20605	chr5:137629122-137642902	4.36221	6.52883	3.58035	4.27806
4930578E11Rik	chr18:29396715-29496416	0	0.481964	3.17403	4.2605
2510003B16Rik	chr4:116123839-116144616	0.549688	1.53714	5.62076	4.25267
Phtf1os	chr3:103914119-104007491	4.77967	6.40524	4.63653	4.23233
1700028E10Rik	chr5:151368674-151432118	0.977551	5.54433	2.8748	4.20094
4932412D23Rik	chr16:42725701-42875762	0.142908	1.56606	2.86249	4.19785
4930473A02Rik	chr2:130450277-130563749	0.0496306	0.309005	2.88365	4.18076
4930593C16Rik	chr9:120924454-120930802	0	0.139505	4.71958	4.15735
6330415G19Rik	chr17:23550798-23565294	6.36473	8.17664	5.69146	4.11911
1700036G14Rik	chr3:85317518-85332027	0	0.657285	3.82828	4.11292
4933412E12Rik	chr10:116950561-116963279	0.63756	0.798195	3.32533	4.1055
D330050I16Rik	chr19:5377522-5390069	1.5111	5.9942	3.36172	4.08812
4930455J16Rik	chr13:58741073-58762311	0.0185853	0.569861	2.69453	4.07409
4930599N23Rik	chr6:39118472-39206773	1.88095	11.854	4.45284	4.06217
1700091H14Rik	chr14:42089749-42095277	0.264448	1.1765	0.981317	4.05541
Fam120aos	chr13:48968111-48969905	17.581	15.9959	5.61053	4.05378
4933402J10Rik	chr5:59963118-59986002	0.0294349	0.507185	2.8746	3.97855
2810468N07Rik	chr17:25570810-25575043	8.44967	2.26588	2.41483	3.95954
4933431E20Rik	chr3:107877229-107898685	2.31518	1.82018	4.3293	3.79886
BC051226	chr17:33908181-33909178	2.8281	5.29864	2.66444	3.78483
4930563M20Rik	chr8:116781711-116801412	0.34427	0.317838	2.79485	3.76664
4932415M13Rik	chr17:53716508-53733843	0.0392651	0.758005	3.32166	3.75993
4930477N07Rik	chr10:119320233-119331862	0.340392	1.29879	4.84665	3.74683
Gm19710	chr3:89998759-90068347	0.082785	1.08844	2.21329	3.68424
2010001A14Rik	chr11:57795498-57801467	0.572889	1.06553	2.89956	3.63224
3110056K07Rik	chr12:70974622-71015823	2.51751	5.36846	3.51272	3.59598
2810032G03Rik	chr12:5376501-5416132	0.44616	0.565473	4.06954	3.58331
Gm3414	chr5:45669924-45857540	1.81524	2.6431	3.29125	3.54708
4930404I05Rik	chr16:90936096-91044379	0.333677	1.53191	2.56816	3.51633
4930553E22Rik	chr16:84371142-84375505	0	0.526263	2.96865	3.49459
Fam219aos	chr4:41517436-41569527	0.557087	1.16817	2.06798	3.45198
1700019B21Rik	chrX:62510538-62527011	1.85151	10.9763	6.34059	3.45023
Gm16845	chr9:22055410-22389206	3.79795	7.4731	4.14075	3.44198
Gad1os	chr2:70489939-70602014	0	0.378585	3.03715	3.43271
Sp3os	chr2:72936431-72989249	3.57835	6.26261	3.43774	3.4202
Gm4890	chr8:79295077-79307774	1.38244	3.99945	3.50806	3.40454
Snhg17	chr2:158353699-158361522	4.49221	3.6488	2.71167	3.35282
C330013E15Rik	chr15:100614139-100615110	1.29143	3.18924	3.29154	3.3479
4930579K19Rik	chr9:98562459-98563611	3.04851	4.14687	4.01897	3.33551
1700030A11Rik	chr17:28896394-28915324	0.0490694	0.880026	2.62489	3.31144
1700120C14Rik	chr15:99224975-99262041	0.728887	0.277021	0.99753	3.30348
U90926	chr5:92209894-92215408	0	1.57083	2.54968	3.30281
2700054A10Rik	chr17:13487020-13554094	0.0949105	1.0843	3.39134	3.27609
A630077J23Rik	chr4:43751858-43759464	0.0467184	1.22619	1.43761	3.26772
1700113B09Rik	chr10:71201744-71204488	0.16523	0.646845	2.63622	3.26299
4931440J10Rik	chr14:62663666-62830126	0.0850413	0.747593	4.24622	3.26053
1700025J12Rik	chr7:121589902-121591591	0	0.292621	4.27149	3.26028
Gm14023	chr2:129297369-129309972	0.124806	1.97154	1.7766	3.2076
2610035D17Rik	chr11:113043905-113201838	4.91855	2.07511	1.215	3.20724
9430037G07Rik	chr9:88595324-88599243	2.49793	1.14394	1.97773	3.20028
1810062O18Rik	chr14:20499363-20618354	0.536996	2.24181	2.5138	3.18411
A730090N16Rik	chr3:65109367-65378225	0	0.347391	1.98222	3.18376
6720468P15Rik	chr19:57508563-57512788	0.365345	0.416202	1.91867	3.14269
6030408B16Rik	chr15:101293211-101297426	13.9632	6.85885	3.00489	3.1185
4931419H13Rik	chr3:55055241-55084002	0	0.378039	3.17425	3.08435
4930556N09Rik	chr10:97035767-97061059	0	0.537545	3.32543	3.05466
9430065F17Rik	chr13:67553201-67570892	1.78304	2.66992	4.04847	3.05396
8430429K09Rik	chr11:3202352-3479831	1.59431	2.25514	3.39605	3.04523
Gm16740	chr3:95181765-95236424	4.66941	9.40547	3.39165	3.03387
4930423M02Rik	chr4:5632327-5642284	0	0.717829	2.55015	3.01964
A630072M18Rik	chr5:20893023-20956398	3.10431	3.72893	2.70237	2.99614
A430046D13Rik	chr10:128499246-128504242	0.196352	1.68896	2.6918	2.98507
Gm6566	chr12:87106860-87164723	0.928147	1.6634	1.38622	2.97891
9230105E05Rik	chr10:120361274-120476935	0.042331	1.25267	2.23721	2.95764
Brip1os	chr11:86201359-86357525	5.34822	4.9828	2.47449	2.94962
Vaultrc5	chr18:36801762-36802107	2.31943	9.58615	2.77047	2.93801
Gm1976	chr17:94750099-94834799	3.06055	1.71289	1.60222	2.89233
0610039K10Rik	chr2:163623272-163645800	2.64756	5.70775	2.07491	2.88821
Zfp783	chr6:47943174-47965299	1.19425	3.89956	2.8294	2.88108
D6Ertd474e	chr6:143245887-143297879	0.0121374	0.483161	1.88064	2.87764
LOC100505025	chr7:73310379-73419899	0.0422165	0.389835	2.65151	2.84034
A930005H10Rik	chr3:115881578-115888130	2.55945	3.14351	3.2694	2.83584
C230091D08Rik	chr7:59307923-59324149	4.72907	3.73199	2.07087	2.8183
Lncpint	chr6:31093562-31218474	3.54076	7.09392	2.18924	2.80907
Gm20199	chr9:59388553-59486374	3.67302	3.15371	1.37162	2.79578
Gdap10	chr12:32820334-32853369	3.07214	2.70798	1.15243	2.78405
Gm12925	chr4:123349632-123684360	0.465138	1.47093	2.18176	2.76643
1700112J16Rik	chr7:67204081-67222536	0.0125557	0.574169	1.82735	2.76498
4930478P22Rik	chr5:35361552-35367677	0	0.307556	1.60722	2.75286
4732416N19Rik	chr6:148047415-148444352	1.80534	4.08289	2.52931	2.73945
Gm15706	chr6:145250551-145251856	2.23273	11.6134	3.53833	2.73514
A230103J11Rik	chr8:85036914-85067120	1.31577	2.14869	1.86174	2.69577
1700006H21Rik	chr13:107687396-107692168	0	0.242555	2.90391	2.6832
2500004C02Rik	chr2:153341156-153345810	1.68848	4.35311	2.1007	2.67185
4930405A21Rik	chr2:156613696-156764363	0	1.09245	2.3129	2.66542
2810454H06Rik	chr6:134897960-134900785	0.846318	1.34501	1.49015	2.63724
1010001N08Rik	chr18:11042036-11085635	2.14775	1.07042	1.46017	2.63474
Rbm46os	chr3:82876704-82943638	0.0283055	0.94799	1.3835	2.62128
H19	chr7:142575529-142578146	266.364	10.3735	3.70682	2.60227
Cahm	chr17:10319918-10321141	2.27495	3.10997	2.21181	2.59886
4921504A21Rik	chr5:19202367-19226555	0.459816	0.64719	1.76394	2.59731
4732471J01Rik	chr7:25376818-25566417	0.612519	4.72886	2.00889	2.59425
1700102H20Rik	chr17:3557823-3559863	0.395821	1.60529	1.56204	2.56643
4932413F04Rik	chr9:103482935-103761837	0.0246971	0.830312	1.54638	2.56164
Uckl1os	chr2:181569152-181592461	1.36801	1.24846	0.937461	2.55874
1700016L04Rik	chr10:14705608-14759019	0.0477184	0.685794	1.64741	2.54282
Vax2os	chr6:83692805-83738304	0.0200385	0.658186	2.57335	2.52036
9330162012Rik	chr13:24905599-24939049	0.930103	1.5851	2.19685	2.51105
4930429F24Rik	chr9:79793640-79803235	0.131246	2.75844	3.46305	2.50467
4632427E13Rik	chr7:92740705-92741459	5.35065	5.45769	3.94641	2.4614
2500002B13Rik	chr8:57487962-57510262	0	0.562506	3.76912	2.4611
4930483J18Rik	chr15:81190852-81192757	0.0848621	0.63358	0.871637	2.45812
Gm6225	chr18:3266353-3366863	0.792844	1.82858	2.46264	2.43688
4931431C16Rik	chr5:35581226-35613801	0.422335	0.551393	1.61255	2.40999
4930486F22Rik	chr10:86048745-86498896	0	0.279063	2.91862	2.40162
4933406K04Rik	chr12:106685606-106716324	0.0231053	0.672103	3.21923	2.39958
1500015A07Rik	chr18:61726389-61728253	8.44291	4.62251	2.30838	2.39332
Gm29508	chr12:103312367-103314769	0.383471	0.793997	1.82726	2.38
4930524O08Rik	chr9:89826518-89864028	0	0.403392	1.71362	2.37802
4933427D06Rik	chr6:89096109-89110039	6.49634	13.2306	3.80966	2.34562
5430402O13Rik	chr6:50566642-50596590	0.329103	2.69167	1.33883	2.33979
6330418K02Rik	chr5:138259657-138272754	0.484718	2.0654	1.71132	2.30868
1700021N21Rik	chr4:134448764-134450171	0.0452451	0.41723	2.97118	2.28934
LOC105246056	chr13:98317115-98324415	0.701922	1.00872	1.60718	2.27644
1700086O06Rik	chr18:38238404-38262629	3.32009	2.96624	1.85984	2.25802
Gm20219	chr17:56551413-56554387	1.87777	3.00086	2.04906	2.25208
Mir9-3hg	chr7:79500025-79534403	0.309456	2.33794	2.53171	2.25132
1700026F02Rik	chr8:71006727-71026755	0	0	1.68391	2.221
Gm1141	chrX:71932437-71940871	3.07772	3.54202	2.42877	2.21992
4933429O19Rik	chr14:48878872-48887112	0	0.18129	1.7291	2.21943
4933421O10Rik	chr4:33027138-33031323	2.78587	3.13912	1.39958	2.21608
Snhg18	chr15:32240567-32244662	9.71821	8.7345	2.47659	2.19687
1700110I07Rik	chr7:41060616-41089843	0.187584	1.00589	2.33188	2.18387
1500004A13Rik	chr3:88777056-88832487	2.35571	3.03415	2.0379	2.18119
A330069E16Rik	chr2:91237145-91238357	2.8438	5.59149	2.13398	2.16541
D330041H03Rik	chr17:24352022-24414513	3.63578	6.28892	2.74711	2.16213
BC020402	chr10:7678970-7681158	4.49691	3.78022	1.97897	2.15026
Appbp2os	chr11:85235165-85238304	0.435886	3.40325	1.97808	2.11983
2310068J16Rik	chr15:99970064-100016358	2.28444	5.23599	2.37425	2.11932
4930594O21Rik	chr3:37609890-37615276	0.0372323	0.517372	1.59046	2.11201
Gm16023	chr4:155601415-155624755	2.40845	5.67495	1.67868	2.11005
2610020C07Rik	chr16:11203382-11254325	3.58358	6.27107	1.89486	2.10233
Rnf8-cmtr1	chr17:29614788-29717017	2.23406	2.63206	1.46335	2.07698
4930429B21Rik	chr3:32334793-32367438	0.0739231	0.240507	1.26171	2.07018
4933422A05Rik	chr9:35281104-35285423	0.0253794	0.370357	2.54505	2.06561
4930404H11Rik	chr12:71540606-71556133	0.106233	0.320274	2.86559	2.03718
Mkln1os	chr6:31366884-31398773	0.53993	1.25529	2.20689	1.98613
Gm7008	chr12:40223363-40229183	0	0.273991	3.78675	1.97978
1700060C20Rik	chr2:158182532-158229224	0.315582	0.305154	2.5886	1.97391
Gm17026	chr14:42254658-42260048	0.12826	0.718867	0.359683	1.97012
2900076A07Rik	chr7:81523549-81531498	1.1729	1.10921	1.78812	1.9689
LOC100049077	chr9:21955283-21958270	0.962933	2.81297	1.44706	1.95873
E530011L22Rik	chr9:121719180-121759943	2.34516	2.79769	1.72318	1.94086
9330151L19Rik	chr12:69189086-69199868	2.23529	1.48811	1.41778	1.92062
Gm13807	chr2:93403546-93417830	0.397516	1.04825	1.66545	1.90717
Gm16907	chr13:62964892-63431745	3.56623	1.53542	1.20324	1.88
Smc2os	chr4:52430283-52438964	0.426551	1.30313	1.20653	1.87048
Atad3aos	chr4:155761191-155763560	0.934973	1.27926	1.86148	1.86876
Gm10516	chr1:192098545-192151025	0.160366	0.832375	1.63845	1.85173
E230029C05Rik	chr7:90029158-90049071	0	0.649935	2.01579	1.84516
C430049B03Rik	chrX:53053111-53057190	7.98817	1.9	0.579687	1.83777
Gm38415	chr8:71140368-71206948	0.0610087	0.330715	0.698029	1.82836
Gm3230	chr2:19655805-19657897	0.383013	0.686269	1.72323	1.82125
1700096K18Rik	chr5:25530017-25531466	1.17867	1.77446	1.17535	1.81962
LOC100503496	chr11:109440077-109573329	3.45301	2.97196	4.05537	1.81178
4930480K23Rik	chr14:69732783-69767113	0.505071	2.4928	2.44942	1.79444
2610307P16Rik	chr13:28460033-28885422	5.41733	1.80182	2.06146	1.79014
4930455D15Rik	chr18:32663641-32866420	0.0610111	0.353712	0.823788	1.77863
1700028P15Rik	chr2:171956878-171962799	0	0.564627	1.62441	1.77783
Gm11240	chr4:73791243-73798378	0	0.186909	1.65052	1.75294
Gm12992	chr4:131873638-131920029	1.04522	1.06043	0.97014	1.74697
Gm44502	chr15:89416404-89429927	0.403406	0.899813	1.94338	1.73341
Tbrg3	chr15:82808625-82912134	1.36493	2.2853	0.992328	1.71486
E130304I02Rik	chr7:35772345-35838074	3.04293	8.24858	4.5771	1.71234
2900005J15Rik	chr5:25100974-25103007	0.199634	0.858516	0.569087	1.69021
2010204K13Rik	chrX:7411816-7422988	4.60568	3.28038	0.995088	1.68908
4930552P12Rik	chr19:55640588-55702204	0.255596	1.65692	1.85329	1.6613
2310015A10Rik	chr12:80120545-80132844	2.28518	2.28872	1.52872	1.65886
5730403I07Rik	chr9:77366411-77399416	0.0980562	0.557443	1.85954	1.6565
Kank4os	chr4:98754891-98817537	1.86508	1.80448	3.71071	1.65567
4930402F11Rik	chr7:69496093-69499689	0	0.793057	1.67141	1.65053
1700012D14Rik	chr7:111117672-111122675	0.192117	3.66409	1.55293	1.64605
1700066O22Rik	chr18:57504421-57533752	0	0.327757	1.65074	1.6441
9330133O14Rik	chr8:122443655-122451322	1.5003	1.06374	1.8086	1.63099
Gm15910	chr10:120781100-120898971	0.61255	0.558511	0.342774	1.62521
5730480H06Rik	chr5:48389502-49285659	1.51303	2.20025	1.75413	1.61158
Gm19589	chr1:88551516-88562166	0.0121782	0.397564	2.53376	1.58183
Rubie	chr14:46568330-46575851	0.0549196	0.127206	0.843262	1.57479
4632404H12Rik	chr3:89767510-89773400	0.893936	2.99064	1.37726	1.57468
Gm32755	chr12:86700501-86727577	0	0.356249	2.96751	1.57011
4930511M06Rik	chr18:57533779-57731065	0.0561546	0.756031	0.526203	1.56352
4933416M07Rik	chr8:27138772-27174646	0.0422168	0.351939	1.68739	1.55905
Gm19583	chr5:75110320-75147107	0.151131	1.95659	1.57446	1.55683
Zim2	chr7:6651747-6662368	4.57445	3.86	3.92683	1.55178
4930467D21Rik	chr5:97392416-97588126	0.0739894	1.17485	1.89621	1.54321
A230009B12Rik	chr17:10403011-10840191	0	0.861377	0.669059	1.54214
Gm10789	chr16:90142236-90146827	2.33515	1.01537	0.599541	1.53268
4931402G19Rik	chr2:120355308-120504919	0.0134683	0.253905	0.853486	1.53173
4930577N17Rik	chr3:51252719-51340644	2.02989	2.07462	1.05448	1.5249
4930502E09Rik	chr11:84829177-84830868	0.335495	1.36153	2.20139	1.51477
4930426L09Rik	chr2:18998318-18999804	0.114364	0.195334	1.79392	1.51158
5430416O09Rik	chr4:43730033-43734534	0.138862	0.753912	0.490822	1.50998
Gm20324	chr15:82808625-82912134	0.321711	1.48418	1.49636	1.4966
B230307C23Rik	chr16:97997346-98016756	2.06807	1.78652	1.19532	1.4841
1700054K19Rik	chr6:112210707-112212518	0	0	1.8242	1.48013
Gm4285	chr14:75842917-75844964	1.69656	2.91271	1.79361	1.47538
B330016D10Rik	chr4:141546161-141548313	3.13787	3.55311	1.28383	1.47235
4930417O22Rik	chr11:101952420-101960574	0	1.63556	2.16675	1.47063
4930568G15Rik	chr1:165066616-165091930	0	0.212115	0.744673	1.44527
1700030M09Rik	chr8:121544387-121547652	0.0740785	0.275778	0.765175	1.44081
LOC102634401	chr2:74748421-74762896	0	0	1.05445	1.44024
A330076C08Rik	chr13:44193588-44216487	0	0.212422	0.881246	1.43832
Tomm6os	chr17:47686644-47694736	0.877083	0.847748	1.33669	1.43391
A930013F10Rik	chr8:22628118-22653437	0.722584	1.06116	1.06078	1.42964
R74862	chr7:143021783-143067930	3.83967	1.88968	0.838966	1.42182
Gm11696	chr11:109354777-109401369	0.633562	0.501021	1.03545	1.40985
BC029722	chr2:155775341-155819203	3.90394	3.22433	1.93938	1.40366
5033403F01Rik	chr13:38932139-38966297	0.426644	1.7904	2.31904	1.40234
Gm10125	chr18:5491500-5775468	0.153677	0.901726	1.16439	1.3986
1810010D01Rik	chr7:145183009-145284011	0.153786	0.291738	0.713468	1.39008
9030625G05Rik	chr18:74972763-74981547	0.333202	1.37242	2.32568	1.38464
4930557F10Rik	chr13:23276203-23313407	0	0.993876	0.736352	1.38339
Gm20125	chr10:16951093-17095782	0	0.177166	1.04136	1.3826
Snhg4	chr18:35553409-35558316	16.7634	4.13935	1.76851	1.38096
4930578M01Rik	chr15:98985964-98989281	0	0.0704577	0.377783	1.37804
Dancr	chr5:74093082-74094336	3.05165	1.88217	1.25663	1.35908
4930471M09Rik	chr6:91430459-91440854	0.0705002	0.878222	1.11745	1.33671
Gm10451	chr12:76444496-76448698	3.62765	1.58257	1.28504	1.33618
1700120K04Rik	chr7:127603902-127604445	1.16025	1.84028	0.625313	1.32963
C230037L18Rik	chr15:89472475-89484850	0.0358073	0.590773	0.416216	1.31921
2900009J06Rik	chr1:127729412-127774054	1.93417	3.4305	1.86779	1.31858
Gm29669	chr1:31019187-31096454	0	0.261492	0.665509	1.30713
A330035P11Rik	chr14:122097938-122106974	0.435364	2.55601	1.11132	1.29999
BB557941	chr2:57127476-57181754	0.10694	0.381048	1.47238	1.2885
C030034I22Rik	chr17:69416446-69419192	2.61669	2.11881	1.17449	1.28474
9230114K14Rik	chr5:52190680-52197984	0.267513	1.65421	0.900314	1.27586
9530080O11Rik	chr4:95959710-96024274	0.679845	2.89986	1.21154	1.26476
E230016M11Rik	chr6:67035095-67080652	2.86578	1.83107	0.849129	1.25422
1700105P06Rik	chr19:7356463-7383557	2.58917	2.7617	0.449107	1.25063
4930412C18Rik	chr4:9770584-9823411	0.205258	0.542379	1.02902	1.25051
Rbm3os	chrX:8138974-8147963	1.05691	1.7862	0.605885	1.24734
1110019D14Rik	chr6:13871568-13896421	0.23091	0.685668	0.672237	1.24293
Gm15612	chr6:88842557-88874044	0.441608	0.989185	0.836684	1.24238
4933431G14Rik	chr6:72097607-72154570	0.359573	0.241625	0.629654	1.24085
4930539M17Rik	chr3:9061963-9071076	0	0.408168	0.874613	1.234
2410018L13Rik	chr12:22953996-23010243	4.15274	3.16244	1.58843	1.23165
1600023N17Rik	chr5:45668700-45669708	0.881686	2.324	1.08164	1.23133
1700034P13Rik	chr1:9718621-9771256	0.378484	1.76444	1.41988	1.21902
6030443J06Rik	chr5:22550412-22558171	0.149732	0.498119	0.803088	1.21227
4833417C18Rik	chr11:95858816-95861046	1.46463	0.944931	1.24607	1.20998
Gm6268	chrX:36403476-36404654	3.0637	15.0255	1.7039	1.20453
AI450353	chr11:83291698-83298977	2.48782	3.35328	1.5397	1.19822
4933406I18Rik	chr7:114315478-114415161	0.0634581	1.053	0.907958	1.18777
4930481A15Rik	chr19:5406814-5424979	0.428859	1.69087	1.15009	1.18735
Gm3143	chr3:34699639-34716662	0.133744	0	0.741033	1.17646
Pantr1	chr1:42648199-42694825	0	0.142369	0.195902	1.17229
1700001G01Rik	chr18:17035507-17137559	0.0198722	0.099086	0.498281	1.17118
Gm12359	chr11:98795768-98833807	0.843242	0.89359	0.768576	1.15764
4930509E16Rik	chr9:72518249-72531858	0.29878	2.99231	1.34511	1.14952
1110046J04Rik	chr13:33917917-34002794	1.92257	1.17379	1.62677	1.14445
Gm20300	chr10:30603194-30606634	0.905773	3.07982	1.15284	1.13703
A230056P14Rik	chr7:55962530-56019573	0.0909362	0.896601	1.04428	1.13625
Gm10532	chr18:75431220-75697696	0.811009	0.354015	0.54061	1.13318
1110058D11Rik	chr17:63863980-64139496	0.414523	0.651304	0.68271	1.12625
4933424G06Rik	chr1:36714537-36757960	0.0589171	0.094418	0.809799	1.10199
Platr20	chr11:51189832-51220418	0.51364	0.797205	1.70881	1.09774
4930404A05Rik	chr16:52799507-52815744	0	0.319163	0.975322	1.09606
4933417D19Rik	chr8:123232257-123318576	0.694273	1.95846	1.39633	1.08498
D730001G18Rik	chr15:74770907-74778859	0	0.182788	1.03349	1.07676
4933417E11Rik	chr1:71958997-72005195	0.0316067	0.0502612	0.847152	1.07651
Gm28042	chr2:120027482-120043032	1.91816	1.12719	0.575488	1.06764
Gm20319	chr16:26581704-26755502	1.4304	1.0882	0.929688	1.06427
Gm10785	chr16:91688897-91728802	1.16486	2.79506	1.22362	1.06353
4930518P08Rik	chr13:50753392-50765248	0.105927	0.302003	1.53462	1.05901
C530005A16Rik	chr4:116557726-116600266	0.826046	1.50163	0.79645	1.04948
9330020H09Rik	chr15:98543210-98570864	1.87043	2.47843	1.51533	1.04777
E030011O05Rik	chr9:96685422-96752831	1.593	2.49409	0.750979	1.03078
Gm13375	chr2:20968873-20970348	6.65331	4.73989	1.09627	1.02449
4933407L21Rik	chr1:85928482-85931756	0.269303	0.420689	1.62292	1.00844
A230108P19Rik	chr2:6188464-6321611	0.247471	0.874836	0.538005	1.00357
1700123J17Rik	chr7:126224246-126248238	0	0.10715	0.592603	0.997915
4933408J17Rik	chr10:93540631-93605245	0.27028	0.732046	0.936895	0.989836
4933430H16Rik	chr7:82937937-82971391	0.206602	0.168419	0.761435	0.986338
4930470P17Rik	chr2:170579417-170602017	0.0740561	0.321267	1.25435	0.972873
4933404K13Rik	chr10:43825906-43833301	0	0.0794567	1.37164	0.972365
4930506C21Rik	chr17:8283812-8327442	0.212956	0.695875	0.800672	0.972315
AI506816	chr5:23692260-23712667	3.86448	2.62613	0.184099	0.959334
Miat	chr5:112213227-112228948	0.0444658	0.23405	0.489167	0.957065
Gm19705	chr1:136683395-136690805	9.89807	2.64188	1.52611	0.948519
Gm16853	chr9:21367870-21411720	1.33854	1.86657	1.30639	0.944017
3110039I08Rik	chr9:41376525-41615183	0.87126	0.464673	0.719365	0.943687
Gm10536	chr18:56936259-56940518	0	0.353742	0.319869	0.940943
4930579P08Rik	chr10:116729252-116739760	0	0.111825	0.436899	0.935094
2810047C21Rik1	chr7:8086046-8093037	2.26274	1.07828	0.81809	0.933516
Mir99ahg	chr16:77329327-77558428	2.8906	0.966695	0.170488	0.921527
3110021A11Rik	chr6:119848192-119849016	1.35226	1.12288	0.96685	0.918295
Lncppara	chr15:85703772-85707524	2.2759	1.16795	0.284339	0.913565
4930593A02Rik	chr3:58692588-58788524	0	0.0683857	1.01121	0.910328
Gm17769	chr10:77418375-77420939	0.202517	0.641145	0.776119	0.898745
Gm32511	chr9:71168775-71208122	0	0.0553295	0.447605	0.896643
2310001K24Rik	chr2:163468702-163473003	0	0.268298	0.368977	0.896219
Gm16861	chr16:4886099-4941028	0.856254	0.480587	0.720062	0.887546
9430091E24Rik	chr8:111094744-111145498	1.5328	1.92064	1.04069	0.877639
Hotairm1	chr6:52158523-52162020	1.47837	2.30047	0.970334	0.871463
Gm5091	chr17:15231584-15240783	0.141764	0.363317	1.84014	0.870678
A230072E10Rik	chrX:151198077-151341879	0.19142	0.631365	0.471025	0.868868
C030037D09Rik	chr11:88718642-88728572	0.974012	0.312407	0.600233	0.868486
C630043F03Rik	chr4:72201243-72203930	7.17455	2.66254	0.629125	0.862462
Gm11166	chr17:13096659-13098472	0.0588609	0.275861	1.12345	0.857778
Gm44505	chr19:12763527-12796123	0	0.410745	0.391913	0.855135
4930459C07Rik	chr10:96226206-96248708	0	0	0.412437	0.853289
B930059L03Rik	chr12:110591373-110592679	1.98433	1.94381	0.940849	0.850576
Gm15417	chr3:89377645-89398779	3.73829	2.86458	1.17745	0.846238
2610507I01Rik	chr11:59197792-59202431	1.73545	2.00673	0.809746	0.845567
A630023P12Rik	chr5:110514922-110525979	0	0.30692	0.70347	0.84111
Eldr	chr11:16934708-16951282	0.565645	1.22394	0.640097	0.839386
9430018G01Rik	chr6:43345000-43666278	0.216666	0.230576	0.549168	0.836162
4930579H20Rik	chr10:26981284-27616942	0.0594525	0.140496	0.33211	0.822655
Gm20554	chr13:72623465-72628564	0	0.091894	0.420126	0.815024
Gm19582	chr1:87853286-87944489	0.518144	1.36829	0.433276	0.806638
4930547E08Rik	chr2:103804451-103810622	0	0.749629	1.07386	0.797164
Alkbh3os1	chr2:93980033-94010730	0.189026	0.762763	0.639765	0.796721
B830017H08Rik	chr16:17833118-17835019	0.341615	0.28745	0.34987	0.793834
Gm10512	chr17:13205041-13206211	0.0392308	1.16217	0.592122	0.783133
B230354K17Rik	chr17:45433830-45442544	1.73071	2.30863	0.852275	0.782411
9030612E09Rik	chr10:43174698-43176565	1.99333	0.634753	0.761742	0.782053
4933404K08Rik	chr13:23276203-23313407	0	0.0426344	0.343371	0.778344
1810034E14Rik	chr13:64192544-64274988	0.809708	1.06842	0.498958	0.761403
Gm17801	chr17:25260510-25275528	0.348941	1.28868	0.723998	0.759985
4933425B07Rik	chr14:46602805-46637423	0	0.0576539	0.457539	0.756089
Peg13	chr15:72589619-73061204	3.92555	2.04874	0.608811	0.752182
Gm10754	chr10:97644067-97967090	0.0738206	0.272244	0.393503	0.748634
4930429F11Rik	chr17:79475623-79477885	0.0228901	0.0788384	0.493976	0.748354
Gm9958	chr5:90366996-90368488	1.40967	2.1361	0.333511	0.738801
1700124L16Rik	chr6:83761758-83762508	1.63363	1.06615	1.51419	0.736701
Gm10677	chr9:47530169-47853391	0.283906	0.361099	0.163774	0.736416
4930425O10Rik	chr3:138711534-138726984	0	2.26334	1.25154	0.732701
Kcnq1ot1	chr7:143107253-143427042	0.636447	0.761603	0.371102	0.729354
3632454L22Rik	chrX:135022421-135060336	0.199298	0.425401	0.223037	0.727918
4930414N06Rik	chr19:44931118-44984550	0.212891	0.460292	0.52178	0.727146
Sox2ot	chr3:34560380-34677993	0	0.148364	0.887814	0.721502
Arhgap20os	chr9:51765351-51875885	0.292285	0.450829	0.219678	0.715625
E130102H24Rik	chr4:101346523-101399185	5.17908	1.1336	0.567159	0.711849
4930511A02Rik	chr12:11438232-11444812	0	0.0834305	0.418821	0.70274
4933407E24Rik	chr4:124569178-124575538	0	0.195194	0.751723	0.701912
Map2k3os	chr11:60920940-60931867	0.258839	0.436038	0.579246	0.701395
BC065397	chrX:136732947-136803361	0.507679	1.9362	0.446798	0.700811
4930405O22Rik	chr17:63045951-63500580	0.129282	0.941181	0.237693	0.700537
Rian	chr12:109603944-109661711	18.4354	6.54179	1.32221	0.698855
1700108F19Rik	chr14:76677567-76687108	0.147614	0.672783	0.10177	0.69097
B130006D01Rik	chr11:95723585-95726773	0.641486	0.86593	0.34789	0.685019
4930573O16Rik	chr2:52136646-52338798	0	0	2.76201	0.679736
D930048N14Rik	chr11:51643088-51657681	0.530403	0.67876	0.380901	0.679507
Gm10658	chr9:56994967-57071966	0.878035	1.34372	0.571304	0.677453
Gm15787	chr5:110135829-110176504	0.651445	1.17602	0.321227	0.672063
Btbd19	chr4:117119217-117125725	0.966471	0.656537	0.579121	0.669281
1700123M08Rik	chr4:11966573-11994295	1.05766	1.15827	0.203983	0.668991
1810012K16Rik	chr8:22398720-22399591	0	0.160301	0.44282	0.664377
9430041J12Rik	chr7:4074124-4136926	0.278053	0.414591	0.207174	0.664193
Gm4532	chr7:127232417-127233130	1.2888	0.999801	0.438551	0.659317
Smkr-ps	chr6:29985328-29993531	4.73549	2.0498	0.651837	0.657823
4833418N02Rik	chr17:87274885-87282814	0.828364	1.94059	0.817882	0.657583
B230217O12Rik	chr19:57323196-57360899	0.319009	0.382854	0.602043	0.653607
Zfp652os	chr11:95700105-95712754	0.239355	0	0.21669	0.65307
Gm10863	chr15:79166065-79216401	0	0.21474	0.0702933	0.652263
Gm9999	chr7:46976631-46987803	0.107737	0.916086	0.10518	0.647213
4930519D14Rik	chr13:30615042-30624258	0	0	0.632948	0.646555
AW046200	chr8:57523824-57663430	0.0901825	0.159224	0.524745	0.6449
4930448I18Rik	chr5:50151332-50156092	0	0.111516	0.077537	0.644667
C130036L24Rik	chr1:86359573-86367964	2.61866	2.42609	1.50722	0.644518
9430083A17Rik	chr13:51097737-51100727	2.07115	0.631412	0.429442	0.644221
F420014N23Rik	chr10:127190377-127211622	0.60907	1.4916	0.869243	0.633188
Gm9776	chr13:94356748-94358923	1.16838	0.864107	0.379001	0.630867
Gm30505	chr16:22857844-22899451	0.245129	0.662324	0.160481	0.62893
D030047H15Rik	chr7:4074124-4136926	0.906688	0.17312	0.190084	0.626469
D030028A08Rik	chr11:96944145-96977688	0.525054	0.789912	0.312725	0.626182
4930558C23Rik	chr3:95386457-95402841	0.0763506	0.22913	0.154198	0.625729
A330033J07Rik	chr13:48044230-48264036	0.190321	0.241668	0.435707	0.623327
A730056A06Rik	chr7:73310379-73419899	0.12492	0.257603	0.115244	0.621226
E330017L17Rik	chr4:129906225-129908996	3.64675	0.76674	0.236071	0.62034
6230400D17Rik	chr14:20702011-20704425	1.24707	1.03193	0.593555	0.619055
Dleu2	chr14:61598225-61682373	0.4443	0.633955	0.402063	0.616653
Dubr	chr16:50726750-50732773	0.616021	0.820959	0.416274	0.615599
4933440J02Rik	chr10:111586718-111594273	0	0.0990989	0.396018	0.611243
Gm10433	chr12:100187967-100193538	0.251087	0.750299	0.385341	0.598464
1700023C21Rik	chr11:109845877-109848476	0	0	0	0.59722
C130046K22Rik	chr11:103697723-103725573	0.773073	3.67496	0.497802	0.595665
Gm10389	chr15:10568977-10714631	0.265672	0.418237	0.162597	0.593932
1700017J07Rik	chr2:168978268-168978906	0.169841	0.635722	0	0.589218
A430035B10Rik	chr6:8507058-8509161	0.467304	0.640904	0.314706	0.586955
1700025B11Rik	chr15:77558239-77561892	0	0	0.301526	0.584046
6430710C18Rik	chr2:72745845-72813717	0.0677174	0.174198	0.254077	0.576675
A930002C04Rik	chr13:47122719-47247991	0.332854	0.0588507	0.261416	0.572122
4930474N09Rik	chr12:99161276-99162808	0.150241	0.230595	0.0385204	0.569099
4930479D17Rik	chr6:146657217-146665403	0.12577	0.0929676	0.610797	0.567827
D430020J02Rik	chr12:116401946-116405161	0.622824	1.18683	0.529695	0.566726
Ube4bos3	chr4:149328415-149426631	1.08525	0.537078	0.256448	0.566709
D030040B21Rik	chr1:16657551-16662278	0.075992	0.503095	0.528136	0.557089
4930529L06Rik	chr16:84679788-84685147	0	0	0	0.554244
6330415B21Rik	chr6:76881636-77979667	0.48186	0.125023	0.144696	0.553231
Ppp2r2cos	chr5:36868569-36955078	0.0206552	0.102101	0.0664369	0.551418
9130019P16Rik	chr6:54039931-54430221	0.240484	0.211002	0.315176	0.549498
5031426D15Rik	chr2:6539698-7396198	0.435685	0.283091	0.112394	0.541228
Bcas1os2	chr2:170346990-170427845	0	0.0441293	0.145688	0.540304
Gm38426	chr8:84911852-84937353	1.37984	1.08559	0.868687	0.534303
Gm16617	chr14:51984832-52020733	1.32746	0.213643	0.211674	0.522197
A630020A06	chr15:3996038-4015858	0.167236	0.325054	0.0794442	0.52175
Gm5907	chr8:13986089-14003561	0	0.15359	0	0.519795
Platr17	chr17:33905134-33906675	0.425939	0.555682	0.927422	0.515683
Gm14858	chrX:102252650-102257689	0.540172	0.918343	0.284378	0.511089
4933438B17Rik	chr5:127030788-127088529	0	0.132059	0.491074	0.507131
2210406O10Rik	chr5:36447610-36464854	0.346149	3.4615	0.261041	0.50692
4930579G18Rik	chr14:54642160-54690742	0.357901	0.119822	0.204628	0.5059
Gm15401	chr6:72626370-72789045	0.594071	0.169167	0.0998297	0.502794
1810019D21Rik	chr8:106131182-106138722	1.4231	1.31938	0.632519	0.497452
Gm12863	chr4:118954272-118954919	0.270511	0	0.373084	0.496251
Gm16159	chr8:25518758-25575718	0.0408722	0.181356	1.21789	0.495317
Gm14005	chr2:128298662-128429351	0.401478	0.690256	0.320641	0.490259
A330041J22Rik	chr9:86581362-86701253	0.475052	2.35233	1.07003	0.485614
Gm20735	chr8:122443655-122451322	0.461625	0.36589	0.836453	0.484134
4732491K20Rik	chr17:12318852-12327250	0.997575	0.5645	0.421895	0.483181
BC031361	chr16:38085063-38246079	0.590906	1.05339	0.4297	0.480076
4930445N18Rik	chr18:82855896-82859162	0	0.306017	0.313488	0.477075
4930455G09Rik	chr4:142017897-142028995	0.59753	0.670897	2.54523	0.476676
Gm5126	chrX:102932046-102934223	1.39779	1.1991	0.459093	0.47618
4930557K07Rik	chr6:125009237-125049853	0.315049	0.692939	0.245606	0.476099
Rptoros	chr11:119602904-119928917	0.566623	0.571193	0.605059	0.474833
BB218582	chr2:106642918-106650364	0.0765085	0.42887	0.535739	0.471605
Dnm3os	chr1:161987301-162478034	1.84026	0.401112	0.182996	0.471296
Lncbate1	chr8:108553251-108584677	0	0.137212	0.0461456	0.471222
Pvt1	chr15:62037985-62260212	1.03986	0.728425	0.323756	0.467082
Gm20098	chr17:51882726-51965257	0	0.116316	0.330666	0.465432
4930526L06Rik	chr19:11196816-11299884	0.381292	0.0557892	0.70592	0.463046
A430078I02Rik	chr6:86438397-86480830	0.469745	0.684438	0.565654	0.462818
Gm35612	chrX:50537388-50562598	2.77227	0.638409	0.234332	0.461833
4930487H11Rik	chr1:62703316-62818692	0.311858	0.0709279	0.540153	0.461783
1600029I14Rik	chr9:99456242-99568899	0.0510138	0.220747	0.60903	0.461238
5033403H07Rik	chr5:52973011-52992292	0	0.511568	0.468624	0.461087
Ppifos	chr14:25694169-25701282	0.697593	0.965975	0.28059	0.459552
4933439K11Rik	chr1:172521129-172550806	0.0389508	0.0585051	0.522285	0.45941
Gm10845	chr14:79860520-79869176	0.121401	0.283083	0.255496	0.459238
4831440E17Rik	chr5:25499796-25504473	0.347623	1.08514	0.355187	0.458218
1810020O05Rik	chr6:87675592-87690847	0.250839	0.453916	0.818886	0.451741
4930555B11Rik	chr2:57181830-57188257	0	0.127313	0.169676	0.451185
G630025P09Rik	chr11:69803594-69806038	0.51901	0.409382	0.241667	0.448808
A630010A05Rik	chr16:14562316-14621284	0	0.0594226	0.312794	0.444045
Gm7854	chr5:43151685-43289724	0.0276302	0.490275	0.170659	0.439979
1810021B22Rik	chr15:89071197-89075854	0.0852355	0.247207	0.339689	0.439905
5830432E09Rik	chr7:135537823-135686294	0.47756	0.189296	0.0248144	0.439057
2700038G22Rik	chr5:23787710-24161231	1.78097	0.443309	0.270048	0.439048
2610206C17Rik	chr7:84689639-84776549	0.217376	0.195943	0.242967	0.43851
Gm11529	chr11:96446898-96464547	0	0.269487	0.521514	0.435849
Gm3704	chr5:151368674-151432118	0.0902813	0.479869	0.437318	0.434917
4933413J09Rik	chr14:26357546-26400456	1.55085	0.706496	0.341325	0.431541
A930015D03Rik	chr17:35994503-36038174	3.93755	2.06391	0.722723	0.431301
Wt1os	chr2:105076537-105126510	0.755607	0.241868	0.263037	0.431267
D630029K05Rik	chr10:116964739-116969107	0.042615	0.107227	0.136542	0.429304
3830432H09Rik	chr1:119529479-119536165	0.448409	0.637207	0.378944	0.425816
Tnk2os	chr16:32644642-32683493	0.462828	0.316044	0.302842	0.424709
Gm15941	chr15:37366174-37792428	0.0806076	2.46966	1.45907	0.423632
6430562O15Rik	chr13:99344785-99415561	0.685416	0.868535	0.408176	0.423201
A230020J21Rik	chr1:191005831-191029781	0	0.225495	0.235299	0.421303
4930484H19Rik	chr10:126788850-126793710	0.0198469	0.300565	0.265322	0.421045
0610038B21Rik	chr8:77250365-77518578	1.91565	1.02063	0.511284	0.41947
E130112N10Rik	chr6:125224211-125239934	1.03101	1.87342	0.360981	0.416834
Meg3	chr12:109540995-109571729	22.7296	7.48703	0.786047	0.416812
2310001H17Rik	chr6:129232622-129238482	0.909715	1.14118	0.158006	0.414069
Gm10390	chr5:120116512-120198971	0.36048	0.586175	0.418753	0.413301
Platr8	chr2:109902395-109913319	0.475783	0.586491	0.337594	0.411975
1700094M24Rik	chr6:52492450-52500085	0	0	0.162915	0.410837
C330024D21Rik	chr5:67463897-67477899	0.257175	0.262355	0.33402	0.40882
6530411M01Rik	chr17:9147718-9168022	0.0315133	0.09541	0.26372	0.408619
2810410L24Rik	chr11:120186649-120189856	3.135	1.54024	0.694504	0.408036
B430319G15Rik	chr9:92538800-92608427	1.15008	0.754479	0.320601	0.407407
3830408C21Rik	chr13:107022569-107033518	0.765304	2.09405	0.474349	0.406669
Gm10560	chr4:156021644-156023824	0.469177	0.505998	0.295234	0.404584
Gm15663	chr10:105574550-105583870	0.258198	0.057559	0.128778	0.404322
Gm10033	chr8:69371024-69395544	1.42655	2.07213	0.189865	0.403266
Gm53	chr11:96251659-96264484	2.46404	1.01512	0.0781986	0.402792
Lyrm7os	chr11:54819918-54824967	2.41876	0.329651	0.440999	0.397367
1700016P04Rik	chr6:13413336-13415996	0	0.285157	0	0.395324
Gm38416	chr8:117681621-117693198	0.0261401	0.102726	0.163354	0.395113
4921511I17Rik	chr12:12262138-12392475	0.234505	0.042637	0.230482	0.390015
4930563E18Rik	chr18:10706859-10711832	0.120387	0.280614	0.105884	0.389409
Gm12409	chr4:45762376-45764223	0.378461	0.109523	0.307934	0.38779
Il1bos	chr2:129364577-129375733	0	0.0419324	0.223964	0.386309
Mir124-2hg	chr3:17789920-17800071	0	0.199621	0.202155	0.384984
A230072C01Rik	chrX:20951664-20987349	0.366072	2.20088	0.306666	0.38126
9930014A18Rik	chr15:60818995-60831400	2.48573	0.622624	0.448214	0.381135
Gm2560	chr4:14212011-14291309	0.0459218	0.199916	0.368643	0.380477
1700112H15Rik	chr1:184527840-184557691	0.466289	0.434449	1.31491	0.379869
Gm15867	chr1:192844487-192856855	3.80959	1.30978	0.589817	0.379553
4930565N06Rik	chr16:36880518-36933085	0.301078	0.66026	0.0919999	0.376923
A330009N23Rik	chr15:101221190-101232756	0.154708	0.619083	0.352043	0.376822
Gm16796	chr2:170482956-170519070	0.388976	0.858041	0.434899	0.373351
9130024F11Rik	chr1:56971468-56975196	0.163933	0.199667	0.194269	0.368813
Slain1os	chr14:103650242-103704799	0.670561	0.191852	0.127212	0.36731
4933401D09Rik	chr17:15631787-15641102	0.0229	0.268913	0.199845	0.365848
Mirc35hg	chr6:30158640-30174125	0.413211	1.21088	0.276238	0.363567
2310065F04Rik	chr11:67112460-67120080	0	0.0398137	0.158973	0.361633
1700066J03Rik	chr13:58146948-58148975	0.25947	0.51929	0.48192	0.360206
3300002P13Rik	chr7:3421664-3423445	0.185961	0.423699	0.241849	0.356311
Snhg14	chr7:59969576-59974431	5.03873	2.44446	0.582642	0.355663
A930041C12Rik	chr5:107534710-107661853	0.347569	0.169242	0.23313	0.355429
AI504432	chr3:107039503-107054322	0.290258	0.208737	0.231736	0.35336
Gm5475	chr15:100423192-100428150	0.0289163	0.16452	0.124521	0.352298
Tbc1d22bos	chr17:29549801-29606808	0.0747804	0.156053	0.130609	0.347472
4933407K13Rik	chrX:75725457-75764699	1.26769	0.480512	0.266084	0.346429
AU040972	chr11:79339891-79581609	0.363489	0.485804	0.154729	0.345975
4930592A05Rik	chr15:33083128-33653436	0.688235	0.209033	0.235932	0.344462
Gm14379	chrX:7375924-7378042	0.0998454	0.208963	0.0696969	0.34093
Hymai	chr10:13090787-13131695	2.54419	0.304125	0.0582887	0.338438
B230319C09Rik	chr6:83441754-83448322	0.825395	0.730328	0.287398	0.337983
1700095A21Rik	chr4:146501999-146546873	0.436184	0.102854	0.174311	0.335447
Gm9895	chr19:29067300-29069503	0.526562	0.482078	0.50082	0.333477
AW822252	chrX:53696921-53716578	0.10769	0.26742	0.179099	0.332919
2410021H03Rik	chr17:69156809-69289987	0	0.0936704	0.0617369	0.331477
E130215H24Rik	chr2:150618110-150668932	0.896249	0.527609	0.283405	0.331361
9230116L04Rik	chr12:79029162-79103939	0.441566	0.687601	0.396448	0.330973
D030068K23Rik	chr8:109075221-109253639	0.191666	0.369939	0.317164	0.330228
1700008C04Rik	chr12:51005155-51062543	0	0	0.333508	0.329695
5730422E09Rik	chr5:149119564-149182036	0.0197218	0.310888	0.319204	0.328989
9230116N13Rik	chr1:136411915-136440220	0.778235	0.638475	0.436388	0.328393
4930586N03Rik	chr13:23313524-23385799	0	0.0756307	0.10523	0.324706
Ino80dos	chr1:63114470-63176822	0.527308	0.649825	0.310446	0.324547
B230208H11Rik	chr10:12916645-12923127	1.53989	0.889884	0.402912	0.322329
2210417A02Rik	chr5:148741839-148743139	0.106093	0.155044	0.104603	0.320071
C030016D13Rik	chr19:27430036-27432631	0.361669	0.723517	0.2162	0.318428
4930431P03Rik	chr14:44954899-44961307	0.029962	0.0529376	0.0355179	0.318342
Zim3	chr7:6730582-6976662	0	0.128959	0.236263	0.315439
4930592I03Rik	chr18:82910878-83005314	1.29557	0.281092	0.152177	0.31421
2310034G01Rik	chr19:46348200-46348988	1.38809	0.260199	0.676588	0.313579
4933424G05Rik	chr18:14968684-15151446	0.133508	0.0948329	0.831766	0.31257
4930528D03Rik	chr13:59733649-59737470	0	0	0.163308	0.310665
Zeb2os	chr2:44983511-45114084	1.49237	1.05161	0.180001	0.31006
C130083M11Rik	chr5:52199983-52216433	0.124144	0.237847	0.239118	0.308808
4931403G20Rik	chr12:69746847-69987002	0.938582	0.41374	0.100281	0.307112
9530062K07Rik	chr6:116199409-116207993	1.17698	1.98949	0.600666	0.306886
4933432I09Rik	chr16:18209685-18213863	0.0335587	0.0975175	0.261541	0.304289
D930015M05Rik	chr2:92403646-92434069	0.287029	0.368515	0.169493	0.304137
1700094J05Rik	chr10:76351253-76442912	0	0.107659	0.182426	0.303755
C030013C21Rik	chr11:80482126-80780025	0.0585392	0.255587	0.118159	0.30237
Gm14164	chr2:152345668-152376566	0.0379743	0.0946771	0.292769	0.300618
D730005E14Rik	chr15:79889531-79908429	0.130966	0.189423	0.263515	0.300503
F730043M19Rik	chr12:33111710-33147586	0.274664	0.639404	0.182491	0.300253
Trp53cor1	chr17:29057473-29079126	0.14048	0.800836	0.193985	0.299428
2310040G24Rik	chr6:86483375-86488227	0.499477	0.654858	0.226369	0.298451
4930548K13Rik	chr4:26635819-26705449	0	0	0	0.298085
Gm11747	chr11:118428456-118454995	1.31657	2.04381	0.285633	0.297337
4930597A21Rik	chr11:44586316-44591229	0	0	0.218565	0.294993
2810442N19Rik	chr1:161987301-162478034	0.0376671	0.6021	0.20361	0.292921
Gm19522	chr16:42884369-43619123	0.670743	1.1001	0.311569	0.292275
Gm14486	chr2:30658163-30678011	0.547386	0.76559	0.538219	0.29179
6720483E21Rik	chr1:20888649-20890473	0.0702262	0.406369	0.158021	0.286803
1600027J07Rik	chr8:103343877-103347534	0.146875	0	0.283001	0.286598
2810403D21Rik	chrX:108834477-108886896	1.93975	0.978518	0.214192	0.284318
Gm10804	chr2:93419101-93469874	0.0482233	0.604796	0.680385	0.282528
Wbscr25	chr5:134986213-135001350	0.0451988	0.0514236	0.32716	0.279751
Mir155hg	chr16:84713022-84715244	1.02729	0.438466	0.0662857	0.279182
4930478L05Rik	chr16:78540335-78576688	0.174006	0.260228	0.19617	0.277962
1700095J12Rik	chr4:137993455-138207079	0.193299	0.575168	0.0466638	0.277179
Lppos	chr16:24392555-24992578	1.68263	1.93093	0.554965	0.275621
LOC105242579	chr5:149119564-149182036	0.393784	0.168201	0.311238	0.275177
Hoxaas2	chr6:52165673-52213597	0.0463568	0.173041	0.147224	0.275009
A430088P11Rik	chr15:80671846-80700425	0.271669	0.69106	0.285077	0.27493
1700003L19Rik	chr16:12811389-12848653	0	0	0.133047	0.273687
A930024E05Rik	chr5:122989353-122998341	0.733877	0.483661	0.160263	0.272222
Gm11213	chr4:63596900-63605261	0	0	0	0.271252
Bcas3os1	chr11:85353163-85832388	0.260176	0.357611	0.172429	0.270714
Gm11681	chr11:112792730-112799008	0	0	0.0853803	0.270233
LOC215458	chr6:120931545-121131022	0.338383	0.383927	0.175249	0.269535
1700045H11Rik	chr4:150828224-150854949	0	0.505442	0.527349	0.268975
D4Ertd617e	chr4:118620798-118631915	0.167451	0.633928	0.338069	0.268467
Rsf1os1	chr7:97579895-97692782	0.352009	0	0.273557	0.267767
Gm13546	chr2:58163973-58177063	0.063941	0.29702	0.0750257	0.266934
AI507597	chr4:141614232-141618633	0.474981	1.07653	0.157667	0.263594
2410003L11Rik	chr11:97598510-97622893	0.479082	0.654842	0.614323	0.26236
2900041M22Rik	chr11:117611246-117613417	3.57887	0.701519	0.474096	0.260727
A930003O13Rik	chr5:22738910-23275597	0.136567	0.0264292	0.0726352	0.259918
A530088E08Rik	chr17:32390660-32404808	0.0208547	0.304347	0.18179	0.259453
Pmis2	chr7:30670721-30671605	0.0660381	0.461523	0.408968	0.256799
1700071M16Rik	chr17:43568450-43612201	0.166981	0.184413	0.0914156	0.256637
2400006E01Rik	chr3:41500930-41528474	0.996384	0.359464	0.242666	0.25453
2610027K06Rik	chr11:85353163-85832388	0.268884	0.405723	0.289875	0.254158
3110045C21Rik	chr1:169969408-170088944	1.84141	1.08742	0.485273	0.253345
1700125G22Rik	chr3:27154025-27157019	0	0	0.0849794	0.252855
1700024F13Rik	chr13:3498049-3501393	0.170698	0.362855	0.163229	0.251553
Gm16576	chr15:79742697-79757394	0.201653	0.563742	0.192061	0.248977
Gm13830	chr5:115301119-115320082	0.0639639	0.421115	0.264914	0.247351
Gm15645	chr7:105861780-105863327	0.0926079	0.0736279	0.05145	0.24719
Gm16291	chr15:39768484-39857470	0	0.178085	0.0886055	0.247129
4930554H23Rik	chr7:63344691-63444529	0	0.0628538	0.179844	0.246731
BC037032	chr15:4020110-4155344	0.401744	0.244954	0.0796547	0.241743
2700046A07Rik	chr18:62751673-62756347	0.117656	0.812469	0.181296	0.241456
1700017L05Rik	chr5:77465487-77468857	0.114344	0.3448	0	0.240103
Mtag2	chr7:45339125-45370564	0.989103	0.882248	0.61956	0.237642
A330032B11Rik	chr19:37021290-37207471	0.148414	0.133585	0.0448103	0.237232
1700109G15Rik	chr11:84716975-84720432	0	0	0	0.236967
Gm4489	chr10:122119696-122130558	0.120484	0	0	0.236833
4833422M21Rik	chr15:96231869-96254684	0.149079	0.0950041	0.097703	0.235148
Gm20757	chr10:92171300-92375373	0.0998757	0.0810983	0.222614	0.233629
Gm10791	chr16:84954435-85173707	0.413713	0.429891	0.222295	0.233081
Gm5	chr5:150499746-150502219	0.131886	0.338807	0.117964	0.232895
1500026H17Rik	chr10:89686362-89700866	0	0.168299	0.213015	0.228965
Apol7d	chr1:71653334-71662843	0	0.581885	0	0.227383
1700063O14Rik	chr5:91766241-91767300	0	0.163642	0.111816	0.226945
4921513I03Rik	chr10:120765731-120778886	0.0210448	0.0689175	0.0448522	0.226212
BB014433	chr8:15041445-15046078	0.019036	0.092398	0.0409203	0.226133
5930403L14Rik	chr4:154316124-154636873	1.1739	0.330628	0.202436	0.224777
D830046C22Rik	chr5:139359738-139460534	0.13389	0.249831	0.142983	0.224305
A230070E04Rik	chr14:68119544-68131371	1.8003	0.212984	0.30632	0.223607
Gm19557	chr19:47501047-47537020	0.42819	0.321807	0.212058	0.222417
LOC106557447	chr4:88909853-88942042	0.676128	0.322858	0	0.222086
E330023G01Rik	chr9:98748598-98820087	0.0278656	0.177644	0.149574	0.221299
Gm21283	chr8:110266976-110610253	0	0	0	0.221167
A230057D06Rik	chr7:61705849-61927574	0.605153	0	0.151753	0.220663
C86187	chr7:46967746-46975911	0	0.141262	0.272476	0.218587
Gm5144	chr15:11839895-11907390	0.214659	0.724262	0.216991	0.218297
Gm9054	chr3:95985509-95986967	0.0708293	0.30376	0.140166	0.216888
2900057B20Rik	chr18:75820177-76148564	0	0	0.0416506	0.216373
Gm19466	chr18:53648150-53744547	0.109561	0.161943	0.0938145	0.213795
4930511A08Rik	chr6:93675452-94283917	0.250557	0.621073	0	0.212305
Gm10865	chr15:78947723-79011041	0.140484	0.300288	0.138896	0.211012
C130060C02Rik	chr19:15985074-16010912	0.159069	0.510243	0.509595	0.209596
Gm16712	chr17:55952622-55967951	0.0954888	0.219088	0.15208	0.208797
Gm20753	chr1:106152624-106171524	0	0.148906	0.305515	0.208014
1700034H15Rik	chr1:191894071-191913247	0.333368	0.264243	0.103864	0.205635
1700120E14Rik	chr18:74442618-74771477	0.0162802	0.0806707	0.05433	0.205457
BC048602	chr15:35307009-35328535	0	0.0748687	0.201295	0.2041
Gm16897	chr1:194938820-194976959	0.552736	0.550067	0.198299	0.203375
4930444M15Rik	chr14:76514557-76520855	0.0617685	0	0.0435541	0.202626
Mccc1os	chr3:35959305-36053547	0.0986294	0.147004	0.0728315	0.202349
5430427M07Rik	chr12:90998491-91384409	0.0935528	0	0	0.201493
1700112J05Rik	chr5:77004054-77061522	0	0.0576823	0.236394	0.200931
Gm14207	chr2:119321198-119335666	0.0823572	0.0592871	0.0798216	0.198059
4932702P03Rik	chr13:24905599-24939049	0	0	0.194916	0.198016
2810429I04Rik	chr13:3478302-3492398	1.35537	0.818621	0.194194	0.194603
A230056J06Rik	chr13:59580175-59585223	0.0319962	0.332456	0.111125	0.194242
4930434J06Rik	chr14:71856708-71920438	0	0	0	0.18873
Gm12128	chr11:37658988-37673166	0	0	0.0232364	0.18607
1700095B10Rik	chr5:112688875-112896362	0	0.0747388	0.0492851	0.184087
1700125G02Rik	chr4:124881784-124917800	0	0	0	0.183669
2010009K17Rik	chr2:158028496-158091797	0.194761	0.129707	0	0.182831
Gm19897	chr7:28766751-28788665	0.106811	0.227987	0.0885629	0.1813
C330022C24Rik	chr7:140835495-140846769	0	0.575862	0	0.180431
1110036E04Rik	chr9:64049828-64054100	0	0.176647	0.0583529	0.178907
D830026I12Rik	chr6:17197750-17205695	0	0.172577	0.197843	0.178126
4930401C15Rik	chr10:25779313-25837437	0	0.0657561	0.305555	0.177758
5530601H04Rik	chrX:105040853-105070124	0.934892	0.935606	0.203992	0.176309
Gm15713	chr16:42884369-43619123	0.501464	0.385652	0.199016	0.176158
4933400F21Rik	chr1:89454810-89895282	0.580161	0.152797	0.102591	0.174788
Gm20740	chr15:63414396-63479608	0	0	0.168589	0.173655
4930405J17Rik	chr10:20148919-20281590	0.155282	0.624736	0.167461	0.173097
C230035I16Rik	chr13:23427975-23431017	2.60525	1.10431	0.0848173	0.17285
4930554I06Rik	chr19:21104709-21105538	0.0947248	0	0	0.172384
Rmst	chr10:92081745-92165178	0.0459375	0.119458	0.133294	0.170515
Gm13544	chr2:58267452-58357758	0.0212481	0.0186029	0.136005	0.170338
Gm35725	chr12:13607788-13627646	0	0.182365	0.110265	0.169077
Gm13031	chr4:140906359-140957902	0	0.182081	0.0408806	0.167658
Ftx	chrX:103560909-103623754	0.880515	0.915518	0.25153	0.166364
1700065J11Rik	chr6:35330845-35336829	0	0	0	0.165877
1700110I01Rik	chr14:3634511-3800987	0	0	1.46928	0.165046
Gm15880	chr7:80586631-80688877	0.243618	0.132791	0.0225801	0.164902
Ccdc34os	chr2:110017816-110050479	0.111698	0	0.118581	0.164878
4930428O21Rik	chr5:107698211-107703480	0	0.134811	0.0901336	0.164505
Gm16596	chr12:108371152-108702306	0.170131	0.154547	0.157331	0.163729
4931403E22Rik	chr19:26605159-26823907	0.161875	0.46972	0.161816	0.163531
C920021L13Rik	chr3:95871521-95891930	0.222401	0.234524	0.157232	0.163427
9630013K17Rik	chr11:63962626-64079472	0	0.0610859	0.121271	0.163367
4921511C10Rik	chr3:79212918-79253913	0.486734	0.0334874	0.0227408	0.163225
Grip1os2	chr10:119454033-120112965	0	0.156531	0.419242	0.162175
2010310C07Rik	chr6:42349827-42380558	0.0985577	0	0	0.162006
Gm10432	chr12:100276608-100520822	0.118554	0.207027	0.160334	0.161507
A330102I10Rik	chr13:29014413-29040336	0.837655	0.123956	0.30485	0.160205
2310039L15Rik	chr10:95336275-95363216	0.770827	0.347429	0.155963	0.159397
9430014N10Rik	chr15:93904855-93927111	0	0.140628	0.187327	0.159127
D230030E09Rik	chr12:118518296-118530193	0	0	0.051742	0.158525
Gm5547	chr3:105815566-105817359	0.167222	2.78286	0.310348	0.158316
1700054M17Rik	chr2:118277097-118373419	0.899667	0.229733	0.160039	0.156839
2610203C22Rik	chr1:9548045-9631092	0.197814	0.385899	0.146077	0.156415
4930483K19Rik	chr10:76531604-76562226	0.220566	0.655579	0.204162	0.156297
4930470H14Rik	chr17:4044657-4082995	0.049057	0.113437	0.0501182	0.155935
Frmpd1os	chr4:45184905-45285936	0	0.223133	0.314937	0.155821
E130310I04Rik	chr16:34784949-35002434	0.120416	0.255249	0.14766	0.154528
A930001C03Rik	chr19:4423471-4477143	0.563037	0.359612	0.181016	0.154021
Pitpnm2os1	chr5:124118688-124249760	0.168543	0.0981216	0.0643559	0.153857
Gm16675	chr8:46730969-46739515	0.352699	0.398991	0.0882285	0.153749
Mira	chr6:52214491-52215288	0.13845	0.112968	0.0757221	0.152927
1700065O20Rik	chr18:49803331-49817956	0	0	0	0.152727
F630111L10Rik	chr3:59006977-59344256	0.191338	0.123611	0.0814192	0.151337
4930596I21Rik	chr1:138963708-139176042	0	0	0.147276	0.150754
Gm11981	chr11:6716000-6720037	0	0.217718	0	0.149776
Gm16982	chr7:141562179-141633011	0.619543	0.296438	0.143286	0.149031
Gm31763	chr10:67005074-67096988	0	0.0552204	0.0364606	0.148885
A730017L22Rik	chr2:130872540-130906396	0.323216	0.337943	0.142532	0.148841
1700025N23Rik	chr6:38918985-39084579	0.180959	0	0.0949517	0.148769
1110028F18Rik	chr8:106587142-106594820	0	0	0.112724	0.148179
Gm11532	chr11:97013568-97026418	0.0332943	0.125892	0.0236558	0.14681
Gm20751	chr13:43716790-43719038	0.21972	0.204662	0.30941	0.144342
2010106C02Rik	chr17:86167784-86657919	0	0	0	0.143947
Gm8013	chr5:96921271-96934867	0	0	0	0.143614
1700048M11Rik	chr16:92301302-92313041	0	0	0	0.142803
2210416O15Rik	chr11:88098057-88211507	0.888752	0.698089	0.178966	0.14206
1700063D05Rik	chr9:41206154-41217627	0.138925	0.101764	0.139033	0.141984
1700034K08Rik	chr9:92979915-93005733	0	0	0.143439	0.141628
2610016A17Rik	chr19:25671133-25672239	0.577619	0	0.277792	0.138946
6030466F02Rik	chr8:123733957-123739941	0	0	0.0539547	0.138898
F830002L21Rik	chr10:43593426-43630913	0.0196686	0.263549	0.0220981	0.138545
1700028D13Rik	chr5:112206762-112210002	0	0	0	0.138028
Xist	chrX:103431516-103484957	0.0193661	0.884162	0.114328	0.136589
2010016I18Rik	chr3:106481985-106575341	0.0521319	0.357052	0.0810067	0.136456
5930412G12Rik	chr5:128579129-128600687	0	0.0891	0.0144962	0.136119
C130080G10Rik	chr2:114054395-114061502	0	0	0	0.135806
4930512B01Rik	chr12:69746847-69987002	0.121971	0.16763	0.0218075	0.135752
Asb17os	chr3:153844246-153853615	0	0.953387	0.960742	0.135537
9330179D12Rik	chr6:127125708-127212419	1.21313	0.146476	0	0.135145
4930428D20Rik	chr16:69796140-69800381	0	0	0	0.134182
E130218I03Rik	chr4:134243305-134245873	0	0.126651	0.173649	0.13374
Fhitos	chr14:9550093-11162035	0	0	0.0258707	0.13257
A330076H08Rik	chr7:61943900-61982359	0.800152	0.147207	0.024571	0.131694
1700081H04Rik	chr5:119108235-119114543	0.0596242	0	0.161763	0.131678
4632428C04Rik	chr16:30008666-30021430	0	0.0844872	0.0838529	0.131324
A330023F24Rik	chr1:195017398-195037908	0.36531	0.252349	0.0648759	0.130689
BC042761	chr12:57564114-57737904	0	0	0.129059	0.130584
Gm17733	chr6:115127599-115134835	0.350032	2.65552	0.206268	0.130299
4921534H16Rik	chr9:97444394-98033167	0.0104039	0.0186429	0.0122879	0.130047
C330024C12Rik	chr17:87192215-87194942	0.164712	0.178689	0.0302266	0.127904
4930547E14Rik	chr16:59613320-60605531	0.130321	0	0.125283	0.12766
A830082N09Rik	chr10:33987215-33995055	0.495301	0.118145	0.0787969	0.127646
1700047L14Rik	chr5:108763841-108768917	0	0	0.1235	0.126498
E330033B04Rik	chr15:96268563-96275275	0.250816	0.4496	0.206526	0.126458
4921508D12Rik	chr2:132424740-132452499	0.0297303	0	0.24313	0.125777
4930513D17Rik	chr5:39461748-39603574	0.0263198	0	0	0.125165
Gm5092	chr17:21091207-21103347	0.0758363	0.305288	0.160335	0.124831
0610039H22Rik	chr11:88339381-88718267	0.122225	0.0883014	0	0.122313
1700109K24Rik	chr15:77078989-77307053	0.47925	0.178738	0.0389511	0.121132
4930406D18Rik	chr3:100426404-100437754	0.0615562	0	0	0.120627
4930448C13Rik	chr12:14996388-15050389	0	0.170536	0.469064	0.119937
Gm6329	chr8:45160493-45165145	0.41082	0.0833309	0.227829	0.119422
4930557J02Rik	chr5:34007178-34169526	0.0732136	0.0582015	0.11562	0.119112
A930007I19Rik	chr19:29503662-29521987	0.0167803	0.0861083	0.0955158	0.118908
Gm10768	chr19:43838802-43840845	0.11643	0.0336754	0.0454375	0.1188
Lyzl4os	chr9:121577842-121641566	0	0	0	0.118408
Kantr	chrX:152294823-152327493	0.219717	0.226213	0.125322	0.118223
Platr22	chr1:136696210-136725728	0.174903	0.496528	0.224727	0.117284
A930012L18Rik	chr18:44425059-44812182	1.3728	0.566003	0.302265	0.117108
Gm29811	chr3:132842201-132878596	0.316157	0.747364	0.0904118	0.116348
Gm13032	chr4:140810992-140845778	0.0177472	0.085244	0.0943141	0.116109
Gm12216	chr11:53785488-53859256	0.506577	1.02405	0.41059	0.115882
AW112010	chr19:11047611-11050566	0.379333	0.520958	0.0563267	0.115199
4930507D10Rik	chr11:80850380-80858300	0	0	0	0.114821
1700029J03Rik	chr16:93396814-93458872	0	0.161721	0.113309	0.114186
Gm4651	chr6:120931545-121131022	0.215235	0.292363	0.0275513	0.11408
Gm19277	chr15:85149253-85156132	0	0.163945	0.182259	0.113517
LOC105246506	chr18:80186238-80200619	0.491187	0.181791	0.217007	0.113149
4930565D16Rik	chr3:84349375-84379921	0	0	0	0.112909
4931406H21Rik	chr14:25459184-25666743	0.443536	0.219303	0.0628589	0.112824
Gm20756	chr6:25931425-25977227	0.266585	0.0779417	0.0532213	0.11247
Kcnd3os	chr3:105448189-105674002	0.631296	0.804255	0.338677	0.112196
Abhd11os	chr5:135009151-135013157	0.84418	1.44587	0.438994	0.111576
4930554C24Rik	chr9:84774397-84784351	0	0	0.213871	0.11132
Atxn7l1os2	chr12:33302514-33394760	0.0825922	0.106672	0.0351177	0.111093
Nron	chr2:33729955-33887946	0.126044	0.167927	0.0674627	0.110289
Gm11944	chr11:3202352-3479831	0.553367	0.394809	0.212349	0.109833
D630041G03Rik	chr7:4464734-4480487	0.0268215	0.176606	0.0382526	0.109452
1700072I22Rik	chr11:103638935-103649013	0.095339	0	0.220221	0.108522
Sorbs2os	chr8:45507787-45827906	0.113219	0.201384	0.0831954	0.107649
A930019D19Rik	chr2:146241298-146512004	0.228641	0	0.0513183	0.107464
Gm6559	chr6:51379709-51392791	0.0378282	0.090901	0.0412763	0.107163
9530027J09Rik	chrX:48256933-48285426	0.188674	0.114636	0.0771009	0.106962
4933429K18Rik	chr19:45726554-45730558	0	0.0520539	0.103487	0.10643
1700084F23Rik	chr13:70004049-70119949	0	0.0524051	0	0.106297
G730013B05Rik	chr16:50526244-50559459	0.0429223	0	0.066422	0.105851
4631405J19Rik	chr2:92974905-93046144	0	0.268102	0	0.105218
4930453L07Rik	chr8:9144668-9149050	0.0286817	0.0992842	0.0982024	0.103941
1700057H15Rik	chr4:124449625-124485959	0	0	0.0982903	0.103218
G530011O06Rik	chrY:90835517-90839406	0.140203	0.346194	0.163222	0.102566
Gm15350	chr8:12757015-12868728	0.116202	0	0	0.101518
AA387883	chr19:52923180-52926931	0.0214625	0	0	0.100805
4930590L20Rik	chr1:140246256-140656402	0	0	0	0.100324
Gm2115	chr7:84528953-84578339	0.0700538	0.0852998	0.0192011	0.0999964
Igf2os	chr7:142650767-142670356	0.427725	0.258161	0.102903	0.0999065
Ppp1r3fos	chrX:7558561-7605420	0.324547	0.647777	0.142086	0.098904
1110028F11Rik	chr11:87663086-87735539	0.0242057	0.360765	0.119145	0.0981462
Gm15708	chr5:144244436-144361005	0.377792	0.344539	0.152537	0.0978538
Gm16998	chr10:54075921-54081081	0.136675	0.0916069	0.126529	0.097634
A530072M11Rik	chr4:16164109-16266225	0.12031	0.142996	0.0561082	0.0975366
Gm11651	chr11:105965606-105989964	0.058119	0.0952765	0.155394	0.0975064
1500009C09Rik	chr15:82252396-82260753	0.0232483	0.210782	0.0231888	0.0964082
BB283400	chr6:30176622-30178040	0.0818652	0.267505	0.213878	0.0963124
Zfp85os	chr13:67729261-67756838	0.07905	0.0511977	0.0345845	0.0960075
BB019430	chr10:58696744-58704277	0.0264274	0	0	0.095916
A730085K08Rik	chr9:122382021-122398801	0	0.14151	0	0.0958634
E030044B06Rik	chr19:40868315-40882639	0.046788	0.285021	0.0468723	0.095584
BC046251	chr7:65582030-65619347	0.00757289	0.0813685	0.0627489	0.095562
4833419F23Rik	chr18:4353546-4368945	1.56459	0.351127	0.144887	0.0955115
0610005C13Rik	chr7:45567794-45589710	0	0.065518	0.138312	0.0949994
C030013G03Rik	chr17:12419973-12507704	0	0	0	0.0944675
1500012K07Rik	chr7:75114894-75331419	0	0	0	0.0936581
B230112J18Rik	chr5:116312359-116318274	0	0	0.0937901	0.0935405
Gm12610	chr4:89295179-89518621	0.210065	0.237789	0.124368	0.0933988
Mdrl	chrX:36814767-36817200	0.615337	0.467372	0.0441305	0.0924228
Gm1600	chr16:10324104-10331285	0.028549	0.0357774	0.0558671	0.092421
4930519F24Rik	chr9:100022299-100034670	0	0	0	0.0922338
1600025M17Rik	chrX:56317607-56320664	0	0	0	0.0910197
Haglr	chr2:74748421-74762896	0.173572	0.0427167	0.0146391	0.0908693
Gm13483	chr2:50296809-50433967	0	0.230399	0.154809	0.0903056
1700019E08Rik	chr2:45696604-45698447	0.246365	0.257698	0.172629	0.0898847
Fhad1os1	chr4:141890622-142011651	0	0.128572	0.0871351	0.0891181
C730027H18Rik	chr10:71168736-71182040	0	0.0756273	0.0170709	0.0890998
1700031A10Rik	chr17:36923791-36933432	0	0	0.0853149	0.0870027
Gm10825	chr10:22402812-22407470	0.0708132	0.0273702	0.0550976	0.0866033
4930413F20Rik	chr15:34572798-34679204	0.473452	0.606859	0.0436353	0.0863905
BC051537	chr17:34083842-34095309	0.135933	0.187392	0.103684	0.0859256
B430010I23Rik	chr8:40990911-41133726	0.042678	0	0.0323316	0.0854625
Lockd	chr6:134929091-134951718	19.0175	1.47619	1.09375	0.0853177
1700022A22Rik	chr15:46324584-46373899	0	0	0.0840727	0.0850396
D7Ertd143e	chr7:3218783-3221015	0.214396	0.0293476	0.0785414	0.084188
BC006965	chr11:112663926-112711356	0.196222	0	0.0198372	0.084081
A730046J19Rik	chrX:144153694-144166274	0.0316292	0.0465935	0.0157817	0.0839324
Bvht	chr18:61639652-61665538	1.17502	1.19554	0.163605	0.0837831
4930503F20Rik	chr14:33808071-33811283	0	0	0.142067	0.0831901
4930525G20Rik	chr13:67796593-67830985	0.0288763	0.0996974	0.0560741	0.0828989
5830428M24Rik	chr12:69464786-69475550	0	0.118165	0.0787166	0.0825551
4933417O13Rik	chr7:143107253-143427042	0.0243675	0.120177	0.0262539	0.082131
4922502N22Rik	chr6:139315596-139322576	0.0351662	0.0587886	0.118057	0.0817819
Gm14169	chr2:156609197-156613422	0.0453838	0.0977225	0.0259978	0.0817643
9530052E02Rik	chr8:10986963-11054541	0.112392	0	0.0395052	0.0817596
Tmem132cos	chr5:127241825-127565790	0	0	0.0798471	0.0812679
1700027I24Rik	chr9:36668855-36693189	0	0.112925	0	0.0812638
C030034L19Rik	chr3:9403077-9413903	0.319523	0.0985593	0.0259699	0.0812276
9130015L21Rik	chr2:160016652-160040620	0	0	0	0.0809864
4930448H16Rik	chr5:143226991-143234748	0	0	0	0.0809748
4930456L15Rik	chr4:103290958-103311832	0	0.0599735	0	0.0802136
Gm13648	chr4:156052715-156059802	0.0741271	0	0	0.0802084
Gm10814	chr19:5988544-6018459	0.662723	0.085854	0	0.0801536
A330048O09Rik	chr13:48272417-48273884	0	0	0.077214	0.0800507
4933433G08Rik	chr9:61103011-61105386	0	0	0	0.0793435
1810008I18Rik	chr7:65804051-65806223	0	0	0	0.0791708
1700003D09Rik	chr11:98348405-98358283	0.0506202	0.563141	0.209422	0.0790829
Gm15471	chr3:103800604-103809387	0.157083	0	0	0.0785803
Gm12339	chr11:75768270-75925891	1.05807	0.437817	0.0864073	0.0785218
Ipw	chr7:59619157-59678878	0.0680529	0.111461	0	0.0783623
2210420H20Rik	chr18:82754504-82759039	0	0	0	0.0780067
4931430N09Rik	chr6:118587239-119221614	0.226612	0.0823143	0.0360962	0.0773579
Gm16325	chr3:146641931-146651715	0	0.0322667	0	0.0769362
1700092C10Rik	chr14:69164798-69175540	0	0	0	0.0761044
Gm20743	chr1:164863120-164871438	0	0	0.072563	0.0752452
Carlr	chr2:18799247-18801818	0.0533975	0.0422234	0	0.0748496
E130008D07Rik	chr17:43146040-43158291	0.110498	0.0516478	0.213829	0.074304
A730043L09Rik	chr9:62242595-62244100	0	0	0	0.0742959
B430212C06Rik	chr18:67321208-67367794	0.207396	0.0424622	0.0713323	0.0739093
4930470O06Rik	chr8:59825648-59844721	0	0	0	0.073722
Carmn	chr18:61639652-61665538	0.82337	1.14252	0.338872	0.0734481
A930001A20Rik	chr3:14971200-15002727	0	0.0513661	0.103071	0.0729958
7420700N18Rik	chr8:31367748-31382438	0	0	0.0462096	0.0727587
4930512J16Rik	chr6:89269510-89285725	0.305117	0.381359	0.0899186	0.0717545
4930509K18Rik	chr4:40313231-40317719	0	0.034822	0.0460813	0.0716118
4933400C23Rik	chr9:92718715-92795711	0.0192268	0.0683448	0.0670793	0.0710962
Tmem51os1	chr4:142030992-142088101	0.126966	0.0327666	0.0226967	0.0705916
AI427809	chr4:53261355-53270232	0.540063	0.529075	0.0697844	0.0703768
D930007P13Rik	chr15:103123069-103146828	0.0321886	0	0.0340952	0.0702922
Gm10373	chr15:43430942-43477036	0	0.102783	0	0.0701348
4930545L23Rik	chr2:134786163-135475258	0.0582038	0.0247082	0.0165918	0.0699933
4933404G15Rik	chr16:16707686-16718121	0	0	0	0.0695482
4930407G08Rik	chr4:107953931-107960721	0	0	0	0.069487
5031434O11Rik	chr3:51515317-51567116	0.131277	0.30494	0.0692574	0.0692149
9130227L01Rik	chr1:55931240-55972098	0	0.032917	0.0876378	0.0691869
Platr4	chr3:41487680-41493199	0.352634	0.168686	0.144288	0.0685411
Gm10790	chr13:41865914-41913092	0.0395001	0	0.0660072	0.0685162
1700099I09Rik	chr13:102732488-103334492	0.18572	0.0972023	0.066047	0.0682501
D030025P21Rik	chr12:84783211-84879755	0.66158	0.417392	0.195824	0.0680687
Gm15326	chr13:111867935-111871937	0.100797	0.132305	0.0216932	0.0679081
Gm5122	chr9:61017068-61019797	0.146901	0.100121	0.26238	0.0677052
3930402G23Rik	chr8:10924426-10928457	0.106768	0.0969878	0.0347681	0.0675778
1810053B23Rik	chr16:93343715-93359543	0	0	0.0578563	0.067446
AI839979	chr5:31569591-31571397	0.030024	0.048218	0	0.0671688
Platr26	chr2:71389259-71903858	0	0	0	0.067056
4930455F16Rik	chr16:4219911-4229116	0	0	0	0.0670411
1700011B04Rik	chr13:35181622-35188014	0	0	0.0653744	0.0669928
4930442L01Rik	chr3:96829825-96870926	0.0295856	0.221638	0.0970601	0.0664114
Gm11985	chr11:7183156-7188569	0	0.146226	0.096453	0.0654599
4930447F24Rik	chr9:108096021-108190383	0.125353	0.0748988	0.0318158	0.0651252
Gm12718	chr4:103382499-103492188	0	0	0	0.0649853
Gm17762	chr2:18025188-18037741	0.391451	0.384153	0.0377241	0.0648882
4930545H06Rik	chr10:68319064-68321142	0	0	0	0.0642365
5430431A17Rik	chr7:44484516-44485413	0	0.28479	0	0.0639589
C730002L08Rik	chr19:20492714-20556410	0	0.132027	0	0.0637804
Gm16701	chr1:166974022-166999730	0	0.0887253	0	0.0630833
Gm3716	chr5:64593862-64610699	0.0208379	0	0.035472	0.06232
9530020I12Rik	chr12:11185992-11204502	0	0.0741188	0.0598936	0.0619801
E130018N17Rik	chr2:168152602-168154513	0.417386	0.136228	0.0601677	0.0616351
4930546K05Rik	chr9:42182237-42209231	0.0256387	0.0585837	0.028904	0.0607967
Gm12522	chr3:108364910-108383741	0.268877	0.173876	0.070932	0.0602576
1700025C18Rik	chr2:165078692-165090750	0	0	0	0.0599456
4930562F07Rik	chr1:160044379-160078586	0.632258	0.0828777	0.0562801	0.0597496
Gm11201	chr11:79014800-79146354	0.229586	0.056849	0.037984	0.0590928
Gm16497	chr12:14261533-14285684	0	0	0.0136209	0.0578941
6430584L05Rik	chr6:55396886-55412285	0.0798161	0.0166702	0.0109894	0.0578905
4930447J18Rik	chr14:47898863-47944189	0	0.0836956	0	0.0577677
2700070H01Rik	chr14:63055072-63058149	0.0495889	0.0560449	0	0.0576132
Gm9920	chr15:55099916-55259273	0.167185	0.62764	0.172265	0.0573182
A430090L17Rik	chr13:113794507-114157461	0.0488958	0.0409747	0.0273398	0.0571187
4930524C18Rik	chr14:114831964-114861327	0	0.107526	0	0.0563729
4930455H04Rik	chr3:116918261-116984406	0.0250124	0	0	0.0561815
4930545E07Rik	chr18:17568745-17580990	0	0	0.0533259	0.0560962
BC024386	chr7:140906063-140907967	0.0252866	0.199926	0.217918	0.0560611
Redrum	chr18:54422294-54453294	0.0148903	0	0.0524722	0.0557492
Sox5os3	chr6:144672867-144693832	0	0	0	0.055436
Hoxaas3	chr6:52165673-52213597	0	0	0	0.0550025
Platr21	chrX:139240225-139357738	0.207636	0.350031	0.13196	0.0538698
Gm15446	chr5:109933562-109941710	0.021427	0.225041	0.126122	0.0538602
Gm10787	chr10:77011994-77022214	0	0	0.129398	0.0533715
4930500L23Rik	chr5:139523750-139541339	0	0	0	0.0532299
Ttc39aos1	chr4:109402278-109406257	0.34602	0.219692	0.0256998	0.0530765
BC064078	chr6:128992960-129006647	0.194283	0	0.202941	0.052806
D330050G23Rik	chr2:116900151-116912791	0.0215578	0.148552	0	0.052456
4930548J01Rik	chr17:4119445-4122102	0	0.0767667	0	0.0523323
1700049E15Rik	chr6:147690240-147702374	0	0	0	0.052311
4930443O20Rik	chr2:85073613-85086461	0	0.0741472	0	0.0521634
Gm10637	chr8:87169746-87199850	0	0	0	0.051242
5730412P04Rik	chrX:136104602-136115420	0	0.0733381	0	0.0511784
9530026P05Rik	chr6:92940581-93111749	1.14872	1.08764	0.145892	0.0511606
9530091C08Rik	chr9:68653785-69388246	0.314787	0.123933	0.0192713	0.0510228
4930539C22Rik	chr3:134404142-134423635	0	0	0	0.0507829
4921518K17Rik	chr12:57564114-57737904	0	0.141597	0.0352283	0.0501166
Gm15133	chr7:104299896-104324838	0.194255	0.0742646	0.0990447	0.0500626
5730405O15Rik	chrX:13042014-13045295	0.0903396	0.0707812	0.143461	0.049732
Gm15915	chr10:93641048-93745972	0.0976076	0.224707	0.0974573	0.0496822
Gm10636	chr3:146367152-146378944	0	0	0.0154746	0.0494728
4933413L06Rik	chr13:117602319-117981028	0.0433153	0	0.0469809	0.0493637
4933428C19Rik	chr4:40482839-40525548	0	0	0	0.0489835
4933407I05Rik	chr9:51914428-51927003	0	0.213419	0	0.048754
Gm12505	chr4:55410442-55418842	0	0	0	0.0486407
Gm10538	chr1:132564689-132741797	0.100054	0.0712755	0.047094	0.0485007
Gata5os	chr2:180325087-180340732	0	0	0	0.0484989
E330011O21Rik	chr16:78250862-78255454	0.0418322	0.19893	0	0.0481469
8030443G20Rik	chr4:108879069-108972077	0	0.0688494	0	0.0480687
4930511E03Rik	chr6:94943833-94951545	0	0	0.0308625	0.0479895
Far1os	chr7:113513833-113570888	0	0	0.0467279	0.0479835
4933411E08Rik	chr10:117925458-117948307	0.079546	0.168144	0.0687258	0.0474523
1700031M16Rik	chr15:98398444-98416135	0.0479293	0	0	0.0474136
2410004I01Rik	chr11:102958299-102964154	0.0432779	0.200439	0.182319	0.0472531
Gm13752	chr2:80391363-80398216	0.0244757	0	0.0145873	0.0468806
1700010J16Rik	chr10:112726925-112785599	0	0	0	0.0468761
5033428I22Rik	chr8:57332434-57354580	0.0425438	0	0	0.0467987
Gm17745	chr10:93336231-93348879	0	0.122717	0	0.0461331
4930401O12Rik	chr13:31213409-31241086	0	0	0	0.0458698
Fendrr	chr8:121054881-121083110	0.343297	0.323893	0.212665	0.0457072
Gm26839	chr12:99563840-99620038	0.0840053	0.127752	0	0.0456502
4930519H02Rik	chr5:15863927-15883766	0	0	0	0.0448199
9630028B13Rik	chr1:185429356-185441819	0.261555	0.1923	0.0320687	0.0445759
AW549542	chr5:119570128-119580358	0.176955	0.462109	0.0840658	0.0440996
Gm16287	chr4:139175406-139180655	0.0914333	0.148702	0.0988903	0.0439721
Gm20755	chr3:37898812-37992728	0.0375658	0.0630989	0	0.0435677
Foxd2os	chr4:114909288-114921118	0.0473814	0.123126	0.0628136	0.043466
4833412C05Rik	chr7:67784537-67803496	0.152267	0.185376	0.0844647	0.0433841
Gm15328	chr18:16816406-16822783	0.0110186	0.060226	0.0405148	0.0431374
Gm16793	chr8:35582502-35679449	0.019037	0.0938359	0	0.0430353
Gm10578	chr7:137193670-137314445	0.0122585	0.0402378	0.0679047	0.0425931
LOC100043315	chr15:95097621-95149318	0	0	0	0.0419252
Gm29684	chr10:95120581-95145825	0.0164645	0	0	0.0415248
Gm10421	chr12:116485719-117337012	0.124649	0.0619687	0.0815989	0.0414811
1700085C21Rik	chr12:82616924-83162056	0	0	0	0.0413964
A730036I17Rik	chr2:129218968-129235606	0.018421	0.075248	0.0297124	0.0413922
Gm11538	chr11:96203453-96205480	0.0521238	0.0859469	0.0197627	0.0413427
G6bos	chr17:35062692-35066184	0	0.116557	0.0803894	0.0410481
Cdrt4os1	chr11:62951192-63386069	0	0	0.0395137	0.0409346
Chn1os3	chr2:73596525-73775346	0.117359	0.312566	0.116976	0.0409223
Gm5468	chr15:25414191-25452418	0.0113647	0.0193389	0	0.0406824
Gm35135	chr12:52475738-52480609	0	0	0.116363	0.0405818
4930506A18Rik	chr8:106252547-106337988	0.0756128	0.120365	0.0403746	0.0405421
Phxr4	chr9:13431360-13432740	0.176769	0.180162	0	0.0404376
A730006G06Rik	chr17:48064788-48090920	0	0	0.0192196	0.0403083
C230072F16Rik	chr17:80896792-80933447	0	0	0	0.0397067
4930480K15Rik	chr17:90033643-91092802	0	0.0540626	0.0186942	0.0396568
Gm11665	chr11:104550662-104587219	0	0	0	0.0394201
Uchl1os	chr5:66626494-66687234	0.121538	0.285927	0.0383549	0.0393448
9330136K24Rik	chr17:21528195-21562601	0.0448519	0	0.0183112	0.0391239
Gm8773	chr5:5573798-5576203	0.733196	0.271263	0.14785	0.0389687
4930405A10Rik	chr14:22019711-23094571	0	0	0	0.0385398
4933432I03Rik	chr14:102987411-103033803	0	0.110401	0	0.038236
4933407G14Rik	chr10:75449509-75463104	0	0	0	0.0382262
I730030J21Rik	chr15:100730504-100732737	0	0	0	0.037347
Slc13a2os	chr11:78394484-78422185	0.0404339	0.0135536	0	0.0373021
E330013P04Rik	chr19:60144674-60162591	0.0779831	0.0267299	0.0898907	0.0372581
A330015K06Rik	chr3:65109367-65378225	0	0	0.0353441	0.0372136
A830052D11Rik	chr18:32359056-32435740	0.6393	0.438017	0	0.0371641
5730420D15Rik	chr10:95417374-95428640	0.101693	0.0540388	0.0351716	0.036842
4933433G19Rik	chr13:66912097-67032405	0	0	0	0.0365284
Gm30551	chr13:103591394-103707633	0	0	0.036674	0.0365274
A930004D18Rik	chr2:18025188-18037741	0.303948	0.318788	0.0235082	0.0364136
Gm10400	chr6:141249268-141499351	0.0531942	0.0826632	0	0.0360227
1700034G24Rik	chr5:112582935-112589996	0	0	0.0357947	0.0359973
4930533B01Rik	chr2:113220186-113716767	0	0	0	0.0359184
4933405E24Rik	chr11:54177771-54213288	0	0	0	0.0359132
9230112J17Rik	chr9:60523966-60545882	0.0784925	0	0.0178729	0.0357418
9130409J20Rik	chr11:66956637-66965014	0	0	0	0.0355443
2310005E17Rik	chr13:98424109-98435065	0	0	0	0.0355366
4930517E11Rik	chr2:124089968-124667789	0	0	0	0.0354464
Grip1os1	chr10:119454033-120112965	0.0337851	0	0.034641	0.0351132
Gm13446	chr2:35549533-35730994	0.202717	0.0499619	0.0167456	0.0349546
4930556N13Rik	chr11:88830791-88881395	0.069823	0	0	0.0345374
1700007J10Rik	chr11:59662494-59780860	0	0.250807	0.0331027	0.0343585
4930473O22Rik	chr10:97590983-97596931	0	0	0.0319233	0.0339864
4933406J10Rik	chr7:82648613-82777852	0	0.0492284	0	0.0338496
Gm5086	chr13:97559999-97583994	0.0591289	0.145438	0	0.0337082
Gm13490	chr2:51656965-51732009	0	0	0.0160745	0.0335682
Gm16702	chr17:8372395-8422726	0.543971	0.264976	0.0963427	0.0333981
4930523O13Rik	chr15:46435865-46496179	0	0.0453369	0.0310222	0.0333682
Gm20597	chr10:53498442-53518989	0.0324372	0.16817	0.0314237	0.0330841
Gm19784	chr18:66924761-66949961	0	0.0474017	0.0318783	0.0330797
Ctcflos	chr2:173124748-173133204	0	0.574321	0.0936084	0.0327644
A730020M07Rik	chr3:121634935-121646453	0.0259615	0.0639138	0	0.0327642
Rab11fip4os1	chr11:79591211-79694012	0	0.070526	0.0157756	0.0326648
Foxl2os	chr9:98949154-98955310	0.0367622	0.0614631	0.0207582	0.0325175
4930549C15Rik	chr12:26306793-26415262	0.0558388	0	0.0923577	0.0324034
Gm11190	chr11:77912126-77929288	0.175386	0.0304627	0.071204	0.0319068
D030025E07Rik	chr3:128117014-128231605	0	0.0458248	0.0152062	0.0318575
Dio3os	chr12:110275384-110278129	0	0.0925647	0	0.0317414
Hotair	chr15:102944061-102947946	0	0.0225596	0	0.0315958
Tmem150cos	chr5:100077872-100159808	0.0538694	0.0440284	0	0.0309966
Gm26705	chr7:99260480-99267218	0	0	0	0.0307353
9230102K24Rik	chr10:110600649-110615961	0	0	0	0.0303947
4933408N05Rik	chr8:114205639-114374070	0	0.0432645	0	0.0303824
Gm19461	chr1:133246096-133303435	0.0283387	0.0892169	0.038656	0.0300083
C130021I20Rik	chr2:33641192-33645663	0	0.0142709	0.0295676	0.0299514
3200001D21Rik	chr12:88360513-88461726	0.0388573	0.0658913	0.0714662	0.0299449
Gm11961	chr11:4620274-4630011	0.0544757	0	0.0874438	0.0298078
Gm16548	chr1:164115263-164220277	0.0271135	0.0866455	0	0.0297125
1700003M07Rik	chr4:129960373-129965138	0.0132479	0.0657473	0.0145379	0.029699
4930480G23Rik	chr4:19979444-20005739	0	0.127226	0	0.0294067
Gm15408	chr5:149006961-149012776	0.0246966	0.11996	0.0270878	0.0284664
B130034C11Rik	chr16:87496072-87504038	0.117447	0.198271	0	0.0282059
Gm26994	chr8:112554616-112569575	0	0.077708	0	0.0277248
Jpx	chrX:103493557-103506425	0.226159	0.176167	0.0259666	0.0275614
2410012E07Rik	chr14:70852932-70873954	0.0229907	0	0.0261411	0.0273458
Gm8179	chr8:32151894-32181847	0.0223507	0.236095	0.128919	0.0272643
A730020E08Rik	chr6:61175603-62382863	0.0398846	0	0.125946	0.0269219
B230312C02Rik	chr2:180370857-180401802	0.0757326	0.0401569	0.0522711	0.0268543
A830019L24Rik	chr3:143243054-143257996	0	0.0392254	0	0.0268437
4930542D17Rik	chr16:50589858-50654166	0	0	0	0.0267569
AW011738	chr4:156203283-156206028	0.1397	0.0752624	0.0254599	0.0267289
Evx1os	chr6:52308388-52318378	0	0.136325	0.0770453	0.0266964
6330407A03Rik	chr4:3678120-3791612	0.105578	0.111701	0.0248256	0.0263639
B230206H07Rik	chr7:141339001-141365110	0.0360327	0.0961785	0.0379377	0.026337
Tunar	chr12:105336593-105383932	0.0766624	0.0989334	0.14227	0.0257566
Gm13293	chr2:11338365-11398500	0	0	0	0.025634
9130230L23Rik	chr5:65987927-66004285	0	0	0.146738	0.0252767
4930533N22Rik	chr7:75030210-75075166	0	0	0	0.0246678
Gm11413	chr4:83378316-83390668	0.0849506	0.0350292	0.046262	0.0242829
Celrr	chr1:121087404-121120975	0	0	0.0920977	0.0242548
G630064G18Rik	chr8:36985572-37024238	0	0	0	0.0241922
Gm5532	chr1:155520172-155527111	0.0980198	0.0669759	0.112897	0.0240614
Gm2061	chr1:185447115-185468761	0.126954	0.0169398	0.149569	0.0239532
Gm16938	chr7:98121558-98184799	0.0392169	0.0843121	0.0443712	0.0231885
Gm29683	chr7:70178867-70337852	0.170511	1.05068	0	0.0221764
Kis2	chrX:52742502-52744593	0	0	0.0207066	0.0219546
Gm13986	chr2:117821927-118111202	0.0265384	0.0914074	0.0103649	0.0218757
B230323A14Rik	chr9:69761145-69830199	0	0.0321436	0	0.0218593
C130026L21Rik	chr5:111581560-111587153	0.0201549	0	0.0426661	0.0218286
Gm19689	chr17:83033591-83078225	0.0192649	0.127232	0.0207888	0.0216129
5330413P13Rik	chr2:131820005-131847656	0	0.0155674	0.0203072	0.0213434
5033406O09Rik	chr12:111941990-111944482	0.801316	0.114637	0.0596083	0.020724
1810064F22Rik	chr9:22055410-22389206	0.261609	0.0291615	0	0.0204532
Bach2os	chr4:32417434-32586108	0	0	0	0.020266
A630075F10Rik	chr2:170061239-170070778	0.0536719	0.0300576	0.019481	0.0201906
Gm4262	chr16:11008897-11015184	0.0340725	0	0	0.0201178
Gm38404	chr6:127296185-127307967	0	0	0	0.0197652
A530013C23Rik	chr2:167690758-167697413	0.109214	0.0290758	0.0191929	0.0196963
5830418P13Rik	chr9:103423577-103480328	0.0332528	0.0277092	0	0.0195014
4931429P17Rik	chr13:47960329-48018608	0	0	0.0368679	0.0194478
C230024C17Rik	chr1:153721239-153737829	0.0323342	0.0270501	0	0.0192005
Gm12709	chr4:102760134-103011965	0.0617824	0	0.0177451	0.0186695
Gm5084	chr13:60205470-60216018	0.0561248	0.0133842	0.0177373	0.0186127
Gm10556	chr18:4812485-4850959	0	0.0133014	0.017481	0.0183373
Gm30332	chr6:138364480-138599314	0.0584281	0	0.017191	0.0182803
5930430L01Rik	chr5:148990055-148995215	0.148661	0.0752016	0.04356	0.0182658
BC039771	chr2:145701194-145753672	0.436527	0.0256714	0.0174058	0.0181239
9630001P10Rik	chr5:45529704-45645469	0.269975	0.101764	0.0170154	0.018064
6530402F18Rik	chr2:29194725-29252993	0.497145	0.537	0.0162652	0.0170483
Gm12108	chr11:32095258-32101228	0.0972806	0	0.0630324	0.0168981
AI314278	chr7:89426305-89432077	0	0	0	0.0164056
A930016O22Rik	chr7:19411093-19421583	0.0147981	0.0713688	0.0476829	0.0163798
Gm10440	chr5:54349991-54358542	0.0122521	0	0	0.0163263
AI606473	chr3:154330820-154334687	0	0	0	0.016231
Gm9926	chr18:66504177-66511737	0.0532694	0.0228759	0.0152923	0.0160994
Gm16863	chr16:21247498-21296872	0	0.089286	0	0.0156778
A830011K09Rik	chr6:138364480-138599314	0	0	0	0.0155505
B930092H01Rik	chr9:61259226-61293809	0.0132516	0.0436723	0.0146123	0.0153399
A330074K22Rik	chr8:120204433-120228230	0.127109	0.218323	0.0146413	0.0149025
Gm10549	chr18:33464162-33474710	0.0667973	0.0409119	0.0138301	0.0146999
E330020D12Rik	chr1:153404185-153414233	0	0.062604	0	0.0146623
Gm7457	chr6:142814230-142964452	0	0	0	0.0142037
Gm19434	chr6:135188479-135194959	0.0372298	0.0206494	0	0.0141176
9130221F21Rik	chr6:72013895-72042528	0.0230441	0.101057	0.013352	0.0140254
8030423F21Rik	chr5:52607549-52619011	0.0346189	0	0	0.0140219
Gm9899	chr5:30573986-30625270	0.105471	0.110484	0.0397419	0.0138595
D130009I18Rik	chr14:104639146-104966783	0.01208	0.0197354	0.0264344	0.0138332
Lncenc1	chr13:97434969-97497664	0.192437	0.0193099	0.0388221	0.0137809
Gm19757	chr6:105481265-105492668	0	0	0	0.0135283
Srrm4os	chr5:116438721-116591817	0.142624	0.0188584	0	0.0133486
A830009L08Rik	chr13:91368989-91388085	0.0674223	0	0	0.0132321
9630028I04Rik	chr17:27235074-27248066	0.101697	0.202201	0.0365678	0.0126621
9830166K06Rik	chr19:8651795-8663335	0.074977	0.0177796	0.0241438	0.012573
2610037D02Rik	chr15:96182799-96203470	0.0410391	0	0	0.0125441
Borg	chr15:38713482-38728516	0.0518959	0.212447	0.0948802	0.0124739
2610028E06Rik	chr4:125887850-125922310	0.122603	0.01729	0	0.0123553
F930015N05Rik	chr11:64433134-64522835	0.168153	0.104011	0.0237619	0.0120989
E430016F16Rik	chr7:78581065-78718220	0.0407377	0.0172949	0.0112804	0.0119428
2310015D24Rik	chr16:13514130-13520419	0	0.0348744	0.0113269	0.0118553
9530059O14Rik	chr9:122572500-122580647	0.0694219	0	0.0105549	0.0112748
4932435O22Rik	chr11:114344525-114757886	0	0.064478	0.0527795	0.0112746
BB031773	chr4:102760134-103011965	0.00909241	0.0475475	0.0531151	0.0112563
Gm14827	chrX:94442731-94447727	0.0563141	0.327155	0.0318659	0.0112041
A630089N07Rik	chr16:98062511-98082439	0.0993661	0.0315624	0	0.0107821
C920009B18Rik	chr10:22158608-22374139	0.0341618	0.0300472	0.0295878	0.0104597
Panct2	chr1:96818783-96881234	0.0247398	0	0	0.0103566
Gm14403	chr2:177498225-177512311	0.164902	0.0815239	0.035141	0.00935603
Nkx2-2os	chr2:147177545-147331681	0	0	0	0.00862019
Emx2os	chr19:59425103-59458635	0	0.0106888	0	0.00733498
Lincred1	chr2:103900950-103913968	0.0115367	0.0485643	0.0127221	0.00674384
1700101O22Rik	chr12:7372038-7380330	0.429686	0	1.67628	0
1810063I02Rik	chr11:59921498-59921889	9.14705	2.04432	1.64574	0
Gm15972	chr18:23750447-23752305	2.62058	0.817755	0.585108	0
2210404E10Rik	chr19:10684792-10685556	0	0	0.475367	0
2210408F21Rik	chr6:31220350-31337394	1.58083	0.609661	0.467227	0
1700052I22Rik	chr12:80923431-80924447	0	0	0.428954	0
Gm29443	chr7:16494472-16632643	0	0.494815	0.35272	0
Gm10046	chr7:27765672-27770972	0.0822105	0.258427	0.258969	0
2310002D06Rik	chr12:80507205-80517954	0.134319	0.182863	0.249719	0
1700119H24Rik	chr16:34784949-35002434	0.0807605	0.230726	0.235173	0
1700041C23Rik	chr9:57175274-57186110	0.243366	0.880178	0.208601	0
AI646519	chr2:147361542-147362793	0	0.0976626	0.208274	0
4930449E01Rik	chr14:105498787-105505628	0	0	0.173966	0
Airn	chr17:12682405-12868143	15.6371	2.47079	0.168774	0
Dmrt1i	chr5:144244436-144361005	0	0	0.154292	0
8030455M16Rik	chr8:110047431-110057176	0.151916	0	0.152864	0
4930524O05Rik	chr19:10634232-10665210	0.0774384	0	0.147491	0
Bloodlinc	chr11:102375550-102377020	0.151806	0.304577	0.140034	0
4833422C13Rik	chr13:91461096-91786148	0.194318	0.453178	0.131515	0
Gm20268	chr1:101155767-101175202	0.0552814	0.179451	0.124123	0
AI662270	chr11:83223575-83226584	0.959262	0.335056	0.115598	0
B130024G19Rik	chr7:70351949-70411146	2.04472	0.538913	0.113644	0
2310030A07Rik	chr1:150319416-150346771	0	0	0.107349	0
4930505K13Rik	chr7:120156114-120166001	0	0	0.0961055	0
5730488B01Rik	chr4:44531505-44710440	0	0.076168	0.093475	0
4930503O07Rik	chr1:194212186-194222759	0	0	0.0925277	0
Fmr1os	chrX:68667513-68678399	0.0319568	0.177993	0.0914057	0
AU021063	chr15:101221190-101232756	0	0.266696	0.0905561	0
Gm11549	chr3:36515056-36521445	0.324247	0	0.0891794	0
4930521E06Rik	chr1:44551670-44796836	0.0741264	0	0.0861417	0
Gm5083	chr13:44121166-44125179	0	0	0.0859932	0
4732490B19Rik	chr11:113203314-113209669	0.123098	0.102096	0.0850877	0
Gm5089	chr14:122181693-122451146	0	0	0.0841915	0
AA388235	chr17:33981491-33985358	0.081996	0.286027	0.0834492	0
Gm5485	chr16:48399452-48412416	0	0	0.0807702	0
9330111N05Rik	chr13:80964073-81079857	0	0	0.0803704	0
Lhx1os	chr11:84525659-84535831	1.7783	0.223879	0.0802598	0
1700100L14Rik	chr13:70573240-70576104	0	0	0.0789718	0
D5Ertd605e	chr5:147418619-147423044	0.150539	0	0.0785911	0
9630028H03Rik	chr2:135580529-135583220	0	0.0289502	0.0764169	0
Gm19395	chr10:53278080-53379851	0	0.114844	0.0763508	0
Tspan2os	chr3:102720230-102772310	0.157773	0	0.0761117	0
9030204H09Rik	chr2:35751225-35979624	0	0	0.0757878	0
9030404E10Rik	chr16:30021841-30039479	0	0	0.0751913	0
2010010A06Rik	chr18:75288659-75297329	0.147403	0	0.0748039	0
1700072O05Rik	chr6:120554795-120574204	0	0	0.0685571	0
Gm11627	chr11:102576398-102579119	0.82039	1.57668	0.0684677	0
4930546C10Rik	chr18:68889486-68951528	0	0.100598	0.067954	0
4930553C11Rik	chr11:39307702-39390225	0	0	0.067744	0
0610040F04Rik	chr6:108577035-108666925	0.132621	0	0.0673842	0
4831407H17Rik	chr14:30008999-30527056	0	0.0490229	0.0654991	0
Gm14204	chr2:158595471-158610723	0.0187142	0.0631853	0.0628002	0
4930447N08Rik	chr3:122729157-122859374	0	0	0.0617259	0
2900092D14Rik	chr1:42700335-42703176	0	0	0.0612699	0
Bcas3os2	chr11:85353163-85832388	0.258496	0.357113	0.0595692	0
Gm31938	chr12:4524112-4529122	0	0.0592408	0.0583886	0
Dnmt3aos	chr12:3806979-3914443	0.0285907	0.128855	0.0582035	0
9230102O04Rik	chr2:9881245-9889540	0	0.0801185	0.0562508	0
2310043L19Rik	chr1:177641541-177642943	0.0589443	0	0.0554447	0
Gm10714	chr2:174125037-174183918	0.14986	0.0806696	0.0547058	0
4930438E09Rik	chr14:67233291-67430952	0	0	0.0516499	0
4930595D18Rik	chr12:111159849-111267155	0	0	0.0503872	0
4930583K01Rik	chr7:118243906-118245551	0	0.07073	0.0487356	0
Paupar	chr2:105536079-105904564	0	0.0347115	0.0477534	0
4930429D17Rik	chr5:103230374-103299029	0	0.0346767	0.0470869	0
1700109G14Rik	chr14:61292982-61305334	0.0485686	0	0.0461914	0
Gm30052	chr8:113667925-113676458	0	0.0665005	0.0452964	0
5430428K19Rik	chrX:6400031-6637454	0	0.192827	0.0446272	0
D930028M14Rik	chr7:25152456-25156630	0	0	0.0434382	0
B230216N24Rik	chr1:97821093-98095632	0.224724	0.0633506	0.0430466	0
A930003A15Rik	chr16:19876567-19884274	0	0	0.0427907	0
8430436N08Rik	chr4:7560687-7573801	0	0	0.0426252	0
4930483O08Rik	chr7:133128250-133142457	0	0	0.0424839	0
Gm10584	chr7:132236254-132318291	0.392644	0.116635	0.0416129	0
4833415N18Rik	chr16:11779701-11781501	0.524068	0.188007	0.0413494	0
Gm6249	chr7:136667954-136710604	0.0612002	0	0.0408089	0
A230001M10Rik	chr3:102262404-102288771	0	0.0605991	0.0402637	0
2210039B01Rik	chr12:73548482-73551986	0.0756602	0.0572164	0.0390152	0
Gm20611	chr10:61031302-61038080	0	0.0590653	0.0381638	0
Gm16157	chr7:68266338-68363092	0.13968	0	0.0366117	0
A430093F15Rik	chr19:10740946-10786043	0.068463	0.107904	0.0364775	0
Gm15413	chr7:96171243-96911092	0.0643059	0.0532781	0.036032	0
Gm1965	chr6:89140993-89147370	0.0154328	0	0.0356022	0
9330117O12Rik	chr18:54611743-54639870	0	0	0.0352074	0
1700003P14Rik	chr13:118556167-118588629	0	0	0.0350886	0
Gm4598	chr7:24661293-24663109	0	0	0.0348392	0
Gm19424	chr19:41746960-41750097	0	0.0258262	0.0346698	0
4930543E12Rik	chr7:113100235-113142015	0.118544	0	0.0314977	0
AY702102	chr2:169962012-169963187	0.0859556	0.0919627	0.0308698	0
A230028O05Rik	chr16:25059638-25069058	0.117919	0.0905936	0.0296686	0
Gm20556	chr15:84714628-84772207	0.0547267	0.0407588	0.0278124	0
2410017I17Rik	chr17:36145017-36162374	0	0	0.0277221	0
4930597G03Rik	chr14:51317334-51345489	0	0	0.0277103	0
6330410L21Rik	chr3:129677576-129763882	0	0.0130726	0.0264084	0
BC030870	chr8:65085614-65129537	0.0941612	0	0.026219	0
F630206G17Rik	chr11:45808082-45842878	0	0.0195498	0.0260796	0
Gm6150	chr10:9684721-9691909	0.0109963	0.0784213	0.0260256	0
Pinc	chr1:73391384-73430779	0	0	0.0249018	0
9530036O11Rik	chr5:28456839-28719209	0	0.111797	0.0238454	0
4930412O13Rik	chr2:9881245-9889540	0.00691007	0.0338553	0.0231612	0
Gm9866	chr12:27140795-27160516	0.0625451	0	0.0225152	0
G630071F17Rik	chr18:60663409-60671624	0.0323901	0.0168586	0.0224839	0
A530050N04Rik	chr18:61470224-61484607	0	0	0.0221343	0
AU022754	chr15:85535436-85593708	0.0102383	0.0163176	0.0221058	0
9630013A20Rik	chr14:84443562-84537060	0	0.0632029	0.0210116	0
D630013N20Rik	chr10:70601048-70655963	0	0.128346	0.0209549	0
Gm14812	chrX:99405330-99443797	0.0961579	0.0636738	0.0209024	0
4933433H22Rik	chr17:84078659-84089875	0	0.0570423	0.0186899	0
9430021M05Rik	chr2:162661162-162675204	0.0162051	0	0.0181588	0
E230016K23Rik	chr11:83582060-83623693	0	0.027089	0.0179729	0
A830082K12Rik	chr13:78188972-78236564	0.0444264	0.053224	0.0178001	0
Gm20745	chr9:68017963-68025714	0	0.0380188	0.0165832	0
C230014O12Rik	chr2:34018288-34107735	0.0144964	0	0.0164282	0
F630028O10Rik	chrX:96239925-96243642	0.290625	0.0989798	0.0163644	0
4930447M23Rik	chr2:19344316-19352251	0	0	0.0163207	0
3110099E03Rik	chr2:115493512-115512201	0	0.0234407	0.0158402	0
Prr33	chr7:142460811-142516009	0.338583	0.0471415	0.0157179	0
Nctc1	chr7:142544608-142558598	0	0	0.0144869	0
5430421F17Rik	chr8:25302649-25306270	0	0	0.0144074	0
Gm5607	chr8:12385770-12436732	0.0117653	0.00977263	0.0131161	0
Gm10857	chr2:6132868-6140570	0.21039	0.0384149	0.0130902	0
Gm6093	chr13:33562485-33569317	0	0	0.0125652	0
B230214G05Rik	chr15:88314873-88372651	0	0	0.0120288	0
A930011G23Rik	chr5:99297243-99729060	0.00869949	0.105693	0.0100496	0
Gm12295	chr11:65277653-65287833	0.0256411	0.0146662	0.00966543	0
Gm15348	chr8:12706943-12719127	0	0	0.00922574	0
LOC100504039	chrX:53686490-53691332	0.0307012	0.153714	5.49224e-05	0
Gm4013	chr18:42274379-42275197	1.30858	2.17055	0	0
1700011C11Rik	chr7:71947526-72027317	2.25936	0.813223	0	0
Gm13580	chr2:60411524-60412574	0.123044	0.639876	0	0
4930430J02Rik	chr9:57391069-57400364	0	0.492143	0	0
2210409D07Rik	chr18:57533779-57731065	0	0.406386	0	0
1700025M24Rik	chr5:73268579-73284184	0.149624	0.396077	0	0
9230117E06Rik	chr16:22466568-22657231	0	0.394234	0	0
6030471H07Rik	chr4:84042039-84044879	0	0.320068	0	0
Gm8884	chr9:48454343-48454727	0	0.310741	0	0
1700027F06Rik	chr6:124363281-124364486	0	0.30544	0	0
Gm29682	chr8:104088915-104144502	0.087562	0.282266	0	0
0610043K17Rik	chr4:101346523-101399185	0.144355	0.277172	0	0
2610316D01Rik	chr3:45280438-45378260	0	0.233114	0	0
1700006F04Rik	chr14:119138264-119869815	0	0.224827	0	0
2010308F09Rik	chrX:13234640-13247733	0	0.203446	0	0
4930540M03Rik	chr9:15559863-15641220	0	0.201224	0	0
4930563F08Rik	chr5:131437681-132542343	0	0.179147	0	0
1700001K23Rik	chr19:53248735-53255205	0	0.177258	0	0
LOC102636514	chr8:57304413-57320859	0	0.166089	0	0
4930447K03Rik	chr13:34084154-34113272	0	0.160927	0	0
1700012D16Rik	chr3:153202508-153725133	0	0.147274	0	0
5031434C07Rik	chr6:112273757-112330423	0.0175199	0.143751	0	0
1700123O12Rik	chr4:10508030-10797802	0	0.139931	0	0
Gm1647	chr3:69131232-69157177	0	0.138874	0	0
1600010M07Rik	chr7:109998376-110006646	0	0.129456	0	0
3300005D01Rik	chr17:5798656-5803242	0	0.124526	0	0
D17Ertd648e	chr17:10840358-12063366	0	0.124055	0	0
5330411J11Rik	chr2:59382492-59386682	0.0483464	0.120825	0	0
1700024N05Rik	chr6:43162453-43174920	0	0.11521	0	0
6030469F06Rik	chr12:31168861-31185922	0.773486	0.11372	0	0
BB123696	chr13:52729369-52757205	0.0129202	0.110455	0	0
1700111N16Rik	chrX:69929259-70143588	0	0.10851	0	0
Gm21859	chr16:10912011-10914797	0.146385	0.10824	0	0
4933438K21Rik	chr4:147063365-147068436	0	0.102871	0	0
Gm12603	chr4:89050306-89084610	0	0.097786	0	0
4930556J02Rik	chr14:61492687-61500382	0	0.096045	0	0
Gm10684	chr9:45079182-45135606	0.0290607	0.0941331	0	0
E130006D01Rik	chr5:111734283-111761728	0	0.0928297	0	0
2700069I18Rik	chr3:5177823-5415855	0.178802	0.0912125	0	0
1700110C19Rik	chr17:10324601-10329312	0.0602441	0.0897961	0	0
Gm4827	chr16:50019657-50072852	0	0.0896484	0	0
Gm4719	chr17:89379240-89384993	0	0.0891401	0	0
D430036J16Rik	chr9:81631391-81645156	0	0.0856298	0	0
Gm14634	chrX:12762277-12821492	0.107543	0.0850488	0	0
4932441J04Rik	chr5:57570083-57717919	0.101773	0.0828318	0	0
Gm3363	chr2:18699021-18760862	0	0.0811338	0	0
D030045P18Rik	chr10:45807703-45852018	0	0.0809163	0	0
Gm14718	chrX:57200636-57204376	0	0.0792878	0	0
4930425L21Rik	chr6:135658912-135683391	0	0.0787982	0	0
1810006J02Rik	chr1:98131466-98144655	0.0664217	0.0783654	0	0
Scpep1os	chr11:88905927-88955442	0	0.0727077	0	0
AA536875	chr14:123168502-123176176	0	0.070608	0	0
Gm10248	chr14:22019711-23094571	0	0.0688207	0	0
Gm16894	chr1:40076211-40125226	0.0836403	0.0677583	0	0
Gm40893	chr12:98429436-98578213	0	0.0674775	0	0
1700009J07Rik	chr10:77893419-77896111	0.0449818	0.0652851	0	0
LOC102631757	chr17:31152751-31165053	0.0613009	0.0651947	0	0
AU015791	chr12:105513432-105515248	0.0424632	0.0639777	0	0
Gm2516	chr8:50368111-50416089	0	0.0629353	0	0
Gm1715	chr9:52679862-52798772	0	0.0626389	0	0
9530051G07Rik	chrX:153037628-153072915	0.0133207	0.0610042	0	0
4930417O13Rik	chr6:125265524-125273777	0	0.0591481	0	0
9430078K24Rik	chr12:79917018-79936264	0.0795926	0.0587218	0	0
Gm11110	chr17:57092022-57107757	0.142811	0.0577073	0	0
Gm16070	chr1:17676026-17766207	0.247785	0.0525233	0	0
Gm38413	chr5:99730853-99753973	0	0.0511493	0	0
LOC105245869	chr14:118233233-118261199	0.0364354	0.0508447	0	0
4930584F24Rik	chr5:26460069-26493314	0	0.0500514	0	0
4930567K12Rik	chr7:91090785-92449246	0	0.0492602	0	0
2310005A03Rik	chr2:155097790-155100079	0	0.0482413	0	0
D730045A05Rik	chr18:73928485-74064949	0	0.0470325	0	0
BC018473	chr11:116752166-116757883	0.00909912	0.0470051	0	0
Gm10494	chr17:79506048-79510486	0	0.0465144	0	0
Gm11266	chr4:82507988-82547292	0.111817	0.0447727	0	0
C130071C03Rik	chr13:83728105-83735669	0	0.0437331	0	0
Ptgs2os	chr1:150074872-150099874	0	0.0436944	0	0
4833428L15Rik	chr9:45416625-45753713	0	0.0436633	0	0
4930440C22Rik	chr1:94797441-94802472	0	0.0423995	0	0
2810433D01Rik	chr11:102619506-102624416	0.130666	0.0418976	0	0
Gm1720	chrX:166662024-166689812	0	0.0409451	0	0
Gm11762	chr11:119548629-119569046	0.117577	0.0345898	0	0
1700092E19Rik	chr13:26283158-26312406	0	0.0336744	0	0
A130077B15Rik	chr10:122565022-122569891	0.0291072	0.0336221	0	0
Gm20187	chr12:27090236-27114995	0.0198686	0.0331777	0	0
Pax6os1	chr2:105536079-105904564	0	0.0324917	0	0
5031425F14Rik	chr2:166447450-166458770	0.0224111	0.0323672	0	0
Gm20362	chr6:79032041-79035869	0	0.0317287	0	0
2310069B03Rik	chr6:82877865-82881853	0.0173121	0.031659	0	0
Gm805	chr12:86169340-86195102	0	0.0314266	0	0
LOC432842	chr14:38368950-39476255	0	0.0306578	0	0
Plxna4os1	chr6:32144556-32588192	0.0535347	0.0306267	0	0
4933402J15Rik	chr14:74355526-74369741	0	0.0300462	0	0
Gm5535	chr2:144173149-144189290	0	0.028887	0	0
A630012P03Rik	chrX:52272426-52619047	0	0.0284891	0	0
1600002D24Rik	chr16:95831122-95929077	0	0.0275616	0	0
AU023762	chr9:113496745-113587152	0	0.0262175	0	0
Gm11426	chr11:82633352-82636309	0	0.0223035	0	0
4921515E04Rik	chr15:18078136-18369627	0	0.0204565	0	0
Arhgap27os3	chr11:103331483-103363692	0.0112309	0.0190721	0	0
C730036E19Rik	chr1:151138033-151144095	0	0.0183582	0	0
Pcsk2os2	chr2:143535475-143816282	0.0623108	0.0181616	0	0
Mirt1	chr19:53441211-53464796	0.11599	0.0173009	0	0
AY512915	chr6:95290573-95333993	0	0.015449	0	0
Pcsk2os1	chr2:143535475-143816282	0.0403606	0.0117629	0	0
Platr5	chr1:88754889-88755733	1.37312	0	0	0
Atcayos	chr10:81194690-81230779	0.525731	0	0	0
2900055J20Rik	chr18:40256961-40257687	0.475682	0	0	0
Scarletltr	chr9:64080760-64088045	0.470215	0	0	0
8430430B14Rik	chr17:83998551-84013408	0.358442	0	0	0
E130114P18Rik	chr4:97567874-98118876	0.314906	0	0	0
Gm13749	chr1:63964726-63968999	0.246182	0	0	0
A330040F15Rik	chr19:12573524-12596566	0.161922	0	0	0
Gm2109	chr9:83691474-83693247	0.15683	0	0	0
4931431B13Rik	chr7:128173945-128206366	0.144516	0	0	0
Gm13710	chr2:84500747-84506873	0.136874	0	0	0
Gm4792	chr10:94293662-94298703	0.130382	0	0	0
Gm6277	chr18:11821087-11945627	0.128475	0	0	0
1700074H08Rik	chr13:119680041-119681582	0.121719	0	0	0
C530044C16Rik	chr6:50776114-50814894	0.120777	0	0	0
8430426J06Rik	chr15:81242653-81251862	0.112637	0	0	0
D630045M09Rik	chr13:73344664-73347384	0.110172	0	0	0
5730522E02Rik	chr11:25616845-26210576	0.106172	0	0	0
Gm19276	chr15:10829050-10832713	0.0985191	0	0	0
Mirt2	chr15:76266786-76292572	0.0979314	0	0	0
Gm11351	chr13:25921034-25966316	0.0976025	0	0	0
Spanxn4	chr12:62687786-62688336	0.0864433	0	0	0
4930471G03Rik	chr18:36017657-36197160	0.0784206	0	0	0
5730435O14Rik	chr10:41538848-41606595	0.0732883	0	0	0
Gm12866	chr4:119054789-119069111	0.0728287	0	0	0
1700122C19Rik	chr19:37465253-37471827	0.0713254	0	0	0
4930440I19Rik	chr2:78051176-78194430	0.0708689	0	0	0
D330046F09Rik	chr14:46645816-46673775	0.0706612	0	0	0
Gm11548	chr3:36499803-36506809	0.0663268	0	0	0
F630042J09Rik	chr13:67278593-67283361	0.0647706	0	0	0
Gm6994	chr14:77156762-77721763	0.0641983	0	0	0
4833411C07Rik	chr8:10899921-10902334	0.0633274	0	0	0
2310069G16Rik	chr15:44671855-44805829	0.0617267	0	0	0
Gm19990	chr12:56253242-56266381	0.0616659	0	0	0
Ptf1aos	chr2:19441507-19447501	0.0555065	0	0	0
C230004F18Rik	chrX:61116377-61139460	0.0545688	0	0	0
A330049N07Rik	chr10:72973302-73086705	0.0529556	0	0	0
Gm12159	chr11:45102865-45116928	0.0514747	0	0	0
Gm2721	chr12:105394855-105403760	0.0473741	0	0	0
Gm6416	chr13:117130024-117135884	0.0464822	0	0	0
3010001F23Rik	chrX:152343598-152416702	0.0452082	0	0	0
4930572K03Rik	chr5:127170564-127184356	0.041725	0	0	0
AY512931	chr8:45060701-45065418	0.0403835	0	0	0
Dlx4os	chr11:95140446-95159047	0.0389712	0	0	0
D630010B17Rik	chr15:94247201-94255606	0.0383558	0	0	0
AW495222	chr13:93674435-93752823	0.0378208	0	0	0
AI847159	chr2:129178147-129180673	0.0369303	0	0	0
6030407O03Rik	chr1:73618380-73864466	0.0367374	0	0	0
E030013I19Rik	chr2:12106633-12312315	0.0360406	0	0	0
8030451O07Rik	chr16:72226382-72234327	0.0333365	0	0	0
2310034O05Rik	chr5:100210691-100218049	0.0332475	0	0	0
Mir124a-1hg	chr14:64588114-64593961	0.033133	0	0	0
AU022793	chr15:39962648-39967515	0.0327377	0	0	0
4930517M08Rik	chr17:4634979-4637477	0.0324103	0	0	0
A230077H06Rik	chr7:40849152-40898324	0.0311524	0	0	0
2900052N01Rik	chr9:46913602-46927366	0.0302748	0	0	0
4933412O06Rik	chr13:15781663-15802630	0.0300896	0	0	0
Platr7	chr10:84547416-84553338	0.0292839	0	0	0
Gm16294	chr15:40511321-40527277	0.0285353	0	0	0
4930552N02Rik	chr4:52814603-52828269	0.0279246	0	0	0
Gm17746	chr12:25129173-25132274	0.0276788	0	0	0
C330011F03Rik	chr17:51277987-51613053	0.0275415	0	0	0
A330093E20Rik	chr18:45268859-46045260	0.0274654	0	0	0
Gm12596	chr4:59260050-59269144	0.0270888	0	0	0
D930032P07Rik	chr19:28258850-28720027	0.0270368	0	0	0
Nphs1os	chr7:30460057-30488609	0.0270237	0	0	0
Gm11149	chr9:49502128-49799393	0.025895	0	0	0
2810405F15Rik	chr2:116074547-116076096	0.0252758	0	0	0
5330439B14Rik	chr6:142587861-142702274	0.0245998	0	0	0
4921529L05Rik	chr6:53978690-54017383	0.0234445	0	0	0
Gm12530	chr4:57172070-57176554	0.0229569	0	0	0
Gm6116	chr5:74949193-74966368	0.0223229	0	0	0
C430002N11Rik	chr9:96765561-96774397	0.0210619	0	0	0
C630031E19Rik	chr12:29528383-29923209	0.0206135	0	0	0
Hoxa11os	chr6:52242104-52249769	0.0189552	0	0	0
AI115009	chr3:152396002-152681432	0.0183252	0	0	0
Slc36a1os	chr11:55191718-55197682	0.0171151	0	0	0
A730018C14Rik	chr12:112411022-112423198	0.0170932	0	0	0
Gm32014	chr9:8544141-8740988	0.0158757	0	0	0
Gm13582	chr2:60964375-60975151	0.0139946	0	0	0
Gm12018	chr11:18095985-18103385	0.0135636	0	0	0
8430431K14Rik	chr19:30564486-31765033	0.0134351	0	0	0
Gm20744	chr7:82070386-82081758	0.0125305	0	0	0
Gm13003	chr4:137159081-137165066	0.0119766	0	0	0
Gm7056	chr5:89616435-89622611	0.00700265	0	0	0
6530403H02Rik	chr3:120454333-120886732	0.00696165	0	0	0
