# Supplementary material for: A Novel Meiosis-Related lncRNA, Rbakdn, Contributes to Spermatogenesis by Stabilizing Ptbp2
Source: Front Genet. 2021 Oct 11;12:752495. doi: 10.3389/fgene.2021.752495 (PMC8542969; doi:10.3389/fgene.2021.752495)
Supplement: Supplementary file 2 [file Table1.XLSX]

## Sheet: Supplementary Table 1
Supplementary Table 1. Primers used for RT-qPCR.
Gene	Forward	Reverse
Rbakdn	CAACAGCCCATCCTTTTGCAG	CTGGACCACATAGAAGCCACC
Gfra1	TGCGTATCTACTGGAGCATGT	CATCGAGGCAGTTGTTCCCTT
DMC1	GGAGGTGGCATTGAAAGTATGG	GCGATCTGGACGGAAAGTATTT
CyclinA1	ACCGTGCTAGGGGTGTTGA	CGTTTGGCTGGTTCATTGACC
U6	GTGCTCGCTTCGGCAGCACATAT	AAAATATGGAACGCTTCACGAA
β-Actin	GGCTGTATTCCCCTCCATCG	CCAGTTGGTAACAATGCCATGT
